# Supplementary material for: Extensive Co-Operation between the Epstein-Barr Virus EBNA3 Proteins in the Manipulation of Host Gene Expression and Epigenetic Chromatin Modification
Source: PLoS One. 2010 Nov 15;5(11):e13979. doi: 10.1371/journal.pone.0013979 (PMC2981562; doi:10.1371/journal.pone.0013979)
Supplement: Table S1 — BL31 gene level ANOVA statistics. Complete list of all genes with contrast statistics showing p-value and fold change of mutant EBV-infected cell lines as compared to wtBAC-infected. Also includes uninfected BL31 compared to wtBAC. Negative fold change indicates lower expression level in mutant compared to wtBAC cells. (9.43 MB XLS) [file pone.0013979.s007.xls]

## Sheet: S1 BL31 Anova
Table S1 BL31 gene level ANOVA statistics.
Complete list of all genes with contrast statistics showing p-value and fold change of mutant EBV-infected cell lines as compared to wtBAC-infected. Also includes uninfected BL31 compared to wtBAC. Negative fold change indicates lower expression level in mutant compared to wtBAC cells.
		uninfected BL31 vs wtBAC		3AKO vs wtBAC		3BKO vs wtBAC		3CKO vs wtBAC		E3KO vs wtBAC
ENSEMBL ID(s)	Gene Name(s)	p-value	Fold-Change	p-value	Fold-Change	p-value	Fold-Change	p-value	Fold-Change	p-value	Fold-Change
ENSG00000102174	PHEX	9.11506e-12	-10.6658	2.16307e-12	-9.15179	0.303255	-1.19054	1.07341e-10	-6.18385	1.37889e-12	-13.4188
ENSG00000184014	DENND5A	0.189931	-1.21967	8.04283e-12	-5.03743	0.000307159	-1.72877	8.92664e-08	-2.66897	0.000898802	-1.75115
ENSG00000185847	AC002351.1	2.25291e-08	-20.3304	5.61019e-10	-24.8695	5.26776e-05	-4.83575	3.14063e-11	-41.5738	2.90748e-07	-13.2891
ENSG00000153094	BCL2L11	2.49161e-05	2.96283	7.08795e-09	4.93708	0.999414	-1.00013	1.41749e-06	3.19285	5.18585e-05	2.78671
ENSG00000131400	NAPSA	2.05933e-05	-2.13427	9.17998e-09	-2.95244	0.00227287	-1.53467	4.55399e-05	-1.86053	0.000245163	-1.852
ENSG00000089057	SLC23A2	5.41398e-10	3.79129	1.04838e-08	2.68824	6.26531e-13	5.16172	1.84281e-10	3.41647	1.90862e-08	2.9949
ENSG00000139132	FGD4	3.24077e-09	31.5574	1.14471e-08	16.5297	0.306581	-1.40819	3.61899e-05	5.2535	1.8051e-08	23.0332
ENSG00000082805	ERC1	4.84977e-08	4.10088	1.78518e-08	3.67965	5.29654e-08	3.4279	2.14951e-08	3.6295	2.48154e-07	3.59469
ENSG00000163293	NIPAL1	1.24623e-07	-4.92447	3.44252e-08	-4.47722	5.62253e-05	-2.50259	1.07457e-08	-4.96229	6.61997e-05	-2.80509
ENSG00000136068	FLNB	4.66853e-13	-3.59034	3.45911e-08	-1.86357	1.95762e-06	-1.62896	5.22378e-08	-1.83624	1.91035e-10	-2.58093
ENSG00000111817	DSE	4.37663e-08	-7.11701	4.05919e-08	-5.57233	9.84163e-09	-6.52294	1.48949e-10	-10.291	7.91449e-08	-6.65426
ENSG00000163297	ANTXR2	1.02328e-09	-6.91158	6.29184e-08	-3.81318	3.7059e-08	-4.0151	3.33443e-09	-4.85868	2.70536e-08	-5.0188
ENSG00000010610	CD4	3.02399e-06	-11.0227	6.77385e-08	-14.3022	2.70435e-08	-16.8782	5.03783e-08	-14.9866	4.60228e-07	-15.1182
ENSG00000182022	CHST15	6.70298e-09	16.823	1.20706e-07	8.02183	0.0353285	1.86462	0.0378074	1.84018	1.12322e-08	15.5262
ENSG00000127074	RGS13	8.88584e-07	20.3837	1.3418e-07	19.2374	0.000116009	6.32869	0.000966512	4.46139	6.70577e-08	34.342
ENSG00000065923	SLC9A7	0.000447062	-1.33268	1.53921e-07	-1.57377	0.880678	-1.00939	1.7432e-08	-1.67411	2.64819e-05	-1.44332
ENSG00000121966	CXCR4	4.46915e-13	4.20963	1.86245e-07	1.88139	1.25232e-12	3.32055	1.58834e-12	3.24867	6.24399e-12	3.5408
ENSG00000198846	TOX	4.97194e-06	10.8329	2.18672e-07	12.7763	9.14053e-06	7.40159	8.8664e-07	10.3021	3.82025e-06	11.3228
ENSG00000061676	NCKAP1	3.327e-10	-21.2683	3.40138e-07	-6.0554	3.78287e-11	-20.0706	1.28801e-10	-16.4212	6.79395e-10	-19.0043
ENSG00000095951	HIVEP1	0.014778	-1.29316	4.00876e-07	-1.81151	0.000316651	-1.4364	0.691026	1.03481	0.000844532	-1.45379
ENSG00000116741	RGS2	1.167e-08	4.29156	4.20976e-07	2.79077	3.69854e-06	2.44868	5.52362e-11	5.40703	2.41682e-11	7.53099
ENSG00000160712	IL6R	3.08317e-06	-4.99046	5.2597e-07	-4.82651	0.333082	-1.25619	2.67477e-08	-6.5775	1.57814e-07	-7.003
ENSG00000124942	AHNAK	1.7918e-12	-32.6695	5.64867e-07	-4.61751	2.68408e-10	-10.7982	3.76884e-12	-18.7282	3.85242e-13	-42.7379
ENSG00000140968	IRF8	6.84681e-07	-2.13473	5.66033e-07	-1.95223	0.0118787	1.30879	0.461987	1.07592	0.961518	-1.00549
ENSG00000196369	SRGAP2P2	1.40749e-06	1.82937	6.70551e-07	1.73738	0.0174982	1.23427	0.00010338	1.46538	0.0011281	1.41682
ENSG00000078269	SYNJ2	0.337314	1.25049	6.75031e-07	3.83555	0.0223983	1.63243	0.691603	-1.08313	0.14734	1.40784
ENSG00000158158	CNNM4	8.17276e-09	-3.54489	7.17899e-07	-2.32767	0.00736094	-1.44957	3.16307e-06	-2.15041	0.000141063	-1.92634
ENSG00000048052	HDAC9	7.38963e-08	7.20924	7.94215e-07	4.4229	0.962349	1.01073	0.566519	1.13793	4.95881e-06	4.51916
ENSG00000118515	SGK1	0.0928874	1.31406	7.98554e-07	2.47985	0.000655278	1.71325	0.000651434	1.7075	0.00165161	1.74215
ENSG00000078018	MAP2	3.48063e-07	10.8681	8.33625e-07	7.14915	0.144205	1.56649	0.0863389	1.69607	0.000459556	3.97838
ENSG00000066933	MYO9A	0.340462	-1.09823	9.68846e-07	-1.7405	0.000562522	1.40194	0.456873	-1.06554	0.473128	1.07273
ENSG00000061273	HDAC7	0.00116285	2.47063	1.24987e-06	3.98181	0.000136879	2.65915	0.00103252	2.22221	0.000815639	2.55882
ENSG00000158023	WDR66	2.85683e-06	-5.19216	1.26213e-06	-4.55533	0.021353	-1.78751	6.34136e-05	-3.12288	5.04528e-05	-3.78616
ENSG00000154928	EPHB1	3.94877e-06	-6.22656	1.33843e-06	-5.55591	3.13953e-06	-5.10594	2.39364e-06	-5.20432	9.87811e-06	-5.54717
ENSG00000170113	NIPA1	0.136185	-1.14395	1.39352e-06	-1.63168	0.750008	1.02495	0.0133226	-1.22573	0.0381032	-1.21122
ENSG00000163479	SSR2	0.0133414	1.1972	1.59874e-06	1.45351	0.0226716	-1.15477	0.890636	-1.00817	0.820402	1.01554
ENSG00000196867	ZFP28	0.41599	-1.15741	1.63316e-06	-2.66904	0.410176	-1.13872	0.198499	-1.22585	0.182325	-1.27467
ENSG00000033327	GAB2	0.856947	1.02754	2.10847e-06	2.25917	0.00113952	1.62546	0.00130555	1.60847	0.302787	-1.17011
ENSG00000169413	RNASE6	8.79618e-06	-7.41751	2.1205e-06	-6.88083	2.89034e-06	-6.69676	1.31142e-10	-29.1134	2.86424e-08	-17.9847
ENSG00000173517	AC107883.1	3.48949e-07	-1.85851	2.49802e-06	-1.60838	0.0131182	-1.23045	0.000190065	-1.40468	3.48484e-05	-1.56812
ENSG00000103657	HERC1	2.74363e-06	-1.4201	2.50035e-06	-1.36015	0.00645211	-1.16135	5.54404e-05	-1.27697	0.000547217	-1.25638
ENSG00000121316	PLBD1	0.000262994	-4.35683	2.53613e-06	-6.33509	0.00112744	-3.0512	2.82338e-05	-4.71149	0.000994635	-3.62789
ENSG00000139174	PRICKLE1	0.205448	1.1854	2.87636e-06	-2.01152	0.292197	1.13142	1.50938e-05	-1.86049	0.000311439	-1.73867
ENSG00000120162	MOBKL2B	0.000334553	-4.67297	3.00506e-06	-7.06792	0.357248	-1.35255	0.000185722	-4.13303	0.00123159	-3.85424
ENSG00000096996	IL12RB1	0.00262803	-1.33766	3.02456e-06	1.58456	0.322171	1.0796	0.466662	1.05723	0.0643273	-1.1825
ENSG00000165959	CLMN	0.229974	-1.34855	3.78057e-06	-3.57585	0.0534099	-1.54228	3.06778e-10	-9.18143	3.41853e-05	-3.46564
ENSG00000154832	CXXC1	0.0106024	1.32876	4.32338e-06	1.7022	0.204879	1.1241	0.142301	1.14487	0.1413	1.16842
ENSG00000131401	NAPSB	0.0555646	-1.76683	4.397e-06	-4.339	0.912248	-1.02798	0.176582	-1.4091	0.209806	-1.43931
ENSG00000107679	PLEKHA1	0.00264909	-4.35846	4.83291e-06	-9.55406	0.00537067	-3.24959	3.83906e-05	-6.91631	5.6713e-06	-12.9453
ENSG00000035403	VCL	0.000142967	2.38763	4.9241e-06	2.68254	0.00517505	1.67963	0.0255957	1.48873	0.000720131	2.10874
ENSG00000188559	C20orf74	0.000968035	-1.47533	4.99766e-06	-1.69902	3.29849e-05	-1.5903	1.87462e-06	-1.76285	9.75831e-06	-1.78561
ENSG00000136161	RCBTB2	0.804645	1.03712	5.04144e-06	-2.11758	0.448948	-1.10349	0.000780661	-1.63405	0.580615	1.08507
ENSG00000173598	NUDT4P1	5.44939e-12	-2.22971	5.93764e-06	-1.37346	1.0028e-06	-1.4341	1.59058e-12	-2.10058	1.64122e-11	-2.13661
ENSG00000134250	NOTCH2	1.17241e-05	3.59473	6.29483e-06	3.21048	0.913027	1.02254	5.92151e-07	3.9246	1.97528e-05	3.42274
ENSG00000221963	APOL6	0.00604796	1.68755	6.45933e-06	2.40091	0.00735706	-1.5628	0.21387	1.21267	0.0194402	1.54479
ENSG00000108375	RNF43	8.83275e-05	-2.69858	6.91483e-06	-2.8692	0.000182247	-2.26539	6.06934e-05	-2.44165	4.1006e-06	-3.5074
ENSG00000113504	SLC12A7	2.4326e-08	-8.65766	7.22117e-06	-3.70922	1.73759e-07	-5.39994	2.85126e-08	-6.44933	3.06088e-07	-6.39811
ENSG00000071909	MYO3B	1.27139e-08	-8.00167	8.50717e-06	-3.32987	1.43795e-05	-3.20719	1.14378e-09	-7.91052	1.14581e-08	-8.1
ENSG00000198382	UVRAG	0.0147762	-1.26954	8.71588e-06	-1.56587	0.990681	1.00094	0.00249589	-1.30709	0.0264501	-1.23956
ENSG00000100030	MAPK1	0.752479	1.0228	8.90285e-06	-1.41806	0.839205	-1.0128	0.229148	-1.07901	0.785083	-1.01968
ENSG00000111249	CUX2	1.8708e-07	-3.53517	9.30602e-06	-2.33844	0.411581	-1.13482	0.000411456	-1.85828	0.0015109	-1.85962
ENSG00000170385	SLC30A1	5.20803e-05	-1.7783	1.08415e-05	-1.76164	1.23035e-05	-1.7592	4.25257e-07	-2.02379	1.0673e-05	-1.91648
ENSG00000090520	DNAJB11	0.00231882	-1.27689	1.08708e-05	1.41608	0.0789412	-1.12205	0.257119	-1.07497	0.234862	-1.09099
ENSG00000131558	EXOC4	4.29642e-05	-1.25874	1.42136e-05	-1.24414	0.0491586	-1.0869	0.0145421	-1.11105	0.000107912	-1.2376
ENSG00000112297	AIM1	0.00114368	2.00766	1.45793e-05	2.44762	0.0206345	1.50594	0.00564755	1.64762	0.0144903	1.64274
ENSG00000234887	AB019439.24	0.402562	1.23313	1.49742e-05	3.22031	0.6865	1.09214	0.0396762	1.59525	0.561657	1.15571
ENSG00000180336	AC091152.2	0.875022	-1.05588	1.56397e-05	-5.06177	0.239057	1.43705	0.0546564	-1.82801	0.185674	-1.59425
ENSG00000167780	SOAT2	0.00671381	-1.81205	1.57686e-05	-2.57554	0.00187909	-1.84915	5.9136e-05	-2.34648	0.000689435	-2.18552
ENSG00000213397	HAUS7	1.28297e-05	2.17245	1.5937e-05	1.94507	7.93164e-05	1.80373	8.17282e-05	1.79382	0.00212015	1.62593
ENSG00000133328	HRASLS2	3.39059e-07	-20.2586	1.83018e-05	-7.36562	4.90713e-06	-9.14313	2.87844e-06	-9.78275	2.71917e-07	-21.1181
ENSG00000125735	TNFSF14	5.99688e-07	-2.88816	1.85125e-05	-2.07321	2.14852e-05	-2.06646	9.31758e-06	-2.15377	2.41955e-07	-3.07321
ENSG00000134046	MBD2	3.49652e-06	1.39119	1.88268e-05	1.29016	0.00104171	1.19634	3.68769e-08	1.46677	5.71814e-06	1.37575
ENSG00000107554	DNMBP	3.17956e-06	-1.86413	2.06768e-05	-1.60649	0.0162394	-1.26149	0.0556916	-1.19634	0.000131798	-1.59633
ENSG00000131142	CCL25	1.85003e-07	-12.0784	2.07994e-05	-4.84267	0.269241	-1.40153	4.68474e-05	-4.39334	2.18221e-06	-8.39111
ENSG00000214595	EML6	1.10066e-10	23.3048	2.1284e-05	3.73987	0.0466138	1.69085	1.62959e-10	14.7201	2.45652e-10	20.5096
ENSG00000170234	PWWP2A	1.3207e-06	-1.46367	2.13543e-05	-1.31344	0.0119303	-1.1514	3.39971e-05	-1.30079	2.28692e-05	-1.36508
ENSG00000124813	RUNX2	0.701099	-1.10094	2.18391e-05	3.14053	3.2757e-05	3.05436	8.00144e-06	3.43158	0.385919	1.24444
ENSG00000135148	TRAFD1	0.00505046	-1.2079	2.19441e-05	-1.32543	0.00575229	-1.1768	0.0151212	-1.14961	0.000332531	-1.29255
ENSG00000211584	SLC48A1	0.0398224	1.36881	2.26913e-05	1.94334	0.253786	1.15949	0.731825	1.04452	0.264146	1.17928
ENSG00000171943	SRGAP2P1	0.000284585	1.81371	2.28506e-05	1.90047	0.00377282	1.48274	0.00221823	1.51881	0.00763823	1.50276
ENSG00000132141	CCT6B	0.000289125	-2.70055	2.35683e-05	-2.91674	0.000269952	-2.40458	1.16998e-05	-3.09084	0.00885117	-1.94617
ENSG00000186446	ZNF501	0.537778	1.08061	2.37948e-05	-1.76735	0.500748	-1.07724	0.00719357	-1.37517	0.359985	1.12273
ENSG00000047365	ARAP2	3.27056e-05	-2.31963	2.53234e-05	-2.1129	0.0331322	-1.38454	0.000119751	-1.93243	3.68393e-08	-3.7447
ENSG00000121289	CCDC123	0.424762	-1.07392	2.68699e-05	-1.49101	0.246393	1.09592	0.137437	-1.12491	0.98809	-1.00133
ENSG00000130803	ZNF317	3.62058e-06	-1.38627	2.77148e-05	-1.27794	0.481863	-1.03446	0.003734	-1.164	0.00169764	-1.21148
ENSG00000156675	RAB11FIP1	0.0839009	-1.32379	2.78509e-05	-2.02325	0.0147061	1.43241	0.973584	-1.00454	0.385549	-1.1472
ENSG00000173334	TRIB1	3.13131e-05	2.15052	2.79129e-05	1.96076	0.291706	-1.15084	0.839773	-1.02679	0.157687	1.24195
ENSG00000169641	LUZP1	1.00199e-06	-1.95832	2.79904e-05	-1.58824	0.0257087	-1.23785	3.11299e-08	-2.06305	2.70654e-06	-1.8758
ENSG00000175414	ARL10	0.0565488	-1.6379	2.91333e-05	-3.03917	0.12869	-1.40473	0.00041815	-2.41625	0.00192636	-2.36364
ENSG00000133059	DSTYK	0.920652	-1.01005	2.96222e-05	-1.56614	5.48595e-05	1.53727	0.161562	1.13335	0.153968	1.15766
ENSG00000166828	SCNN1G	0.108372	-1.45854	2.98603e-05	-2.77327	0.019812	-1.64292	0.36274	-1.20063	0.00882244	-1.90897
ENSG00000177337	AP002478.3	0.750505	1.09236	3.042e-05	-3.44701	0.686114	-1.10361	0.88616	1.03524	0.167782	-1.47845
ENSG00000196083	IL1RAP	0.331879	1.22641	3.23268e-05	2.51876	0.131087	1.32693	0.330156	1.19544	0.463338	1.16598
ENSG00000090924	PLEKHG2	8.23189e-06	1.60016	3.2333e-05	1.44715	1.33013e-05	1.48924	5.22981e-05	1.42711	0.00257593	1.32115
ENSG00000086062	B4GALT1	2.58109e-07	-2.19627	3.29389e-05	-1.63335	1.92513e-05	-1.67358	1.20834e-05	-1.69825	2.73577e-06	-1.96439
ENSG00000135074	ADAM19	0.00360757	1.69276	3.45982e-05	2.06428	1.52511e-06	2.49388	1.57734e-05	2.15966	0.00720177	1.61437
ENSG00000119729	RHOQ	0.00438661	1.40456	3.53314e-05	1.61464	0.0568856	-1.20827	0.37113	-1.08925	0.0260895	1.29143
ENSG00000205978	KIAA1305	0.623027	1.1254	3.56202e-05	-2.87381	0.00816875	-1.82627	0.28418	-1.2543	0.0732481	1.56057
ENSG00000149177	PTPRJ	0.0736509	2.184	3.57398e-05	6.39271	9.70853e-05	5.58869	0.000210373	4.93487	0.00267851	4.0645
ENSG00000148655	C10orf11	0.0471148	1.27136	3.84764e-05	1.6594	0.0192094	1.28774	3.15172e-05	1.67282	0.0825491	-1.23091
ENSG00000145050	ARMET	0.659912	1.03321	3.89459e-05	1.38265	0.764278	1.01971	0.72366	1.02312	0.149677	1.11543
ENSG00000026297	RNASET2	0.00241498	-1.63802	4.00807e-05	-1.89423	0.026876	-1.35052	4.56395e-10	-3.65825	2.16787e-08	-3.33735
ENSG00000070756	PABPCP5	0.0183213	1.1233	4.05635e-05	-1.22355	0.374413	1.03706	0.26039	-1.04712	0.580338	1.02601
ENSG00000143013	LMO4	4.07382e-06	2.69396	4.22996e-05	2.06598	5.24621e-07	2.70812	5.30389e-08	3.11948	4.00201e-05	2.3078
ENSG00000136888	ATP6V1G1	0.0179972	1.20116	4.3268e-05	1.37082	0.0258867	-1.16227	0.28521	1.07101	0.00512719	1.24928
ENSG00000071626	DAZAP1	1.40297e-07	1.44062	4.58223e-05	1.23819	0.00233032	1.15838	8.00797e-08	1.38963	9.47057e-07	1.38254
ENSG00000163171	CDC42EP3	0.00248778	4.31674	4.70552e-05	6.52548	9.05511e-05	5.98387	0.00659552	3.06844	0.000897528	5.16461
ENSG00000166317	SYNPO2L	4.91898e-07	-3.30804	4.7373e-05	-2.12672	0.000357245	-1.88959	2.49708e-07	-2.96756	1.95386e-08	-4.26912
ENSG00000171522	PTGER4	0.000197139	2.61076	4.89868e-05	2.5654	8.7613e-08	4.31027	8.19214e-06	2.94436	0.00897324	1.85814
ENSG00000085185	BCORL1	2.15921e-07	-2.7334	4.92656e-05	-1.82321	2.15442e-06	-2.1408	1.00675e-07	-2.50377	7.87368e-07	-2.52682
ENSG00000163697	APBB2	0.436905	1.12597	5.12954e-05	-1.91252	0.92927	1.01188	0.00579777	-1.48805	0.630426	-1.07586
ENSG00000126016	AMOT	0.00133979	2.4449	5.16454e-05	-2.88311	0.0502664	1.55924	0.16634	1.35691	0.00312553	2.24499
ENSG00000064012	CASP8	6.47085e-06	1.98132	5.17904e-05	1.66336	7.47894e-06	1.81088	0.00197427	1.43079	4.40807e-06	2.01886
ENSG00000196787	SMCHD1	4.77297e-07	2.11597	5.30185e-05	1.59608	0.00164218	1.40387	2.3202e-06	1.80231	4.84122e-05	1.71681
ENSG00000069966	GNB5	2.31497e-08	3.77264	5.40565e-05	1.99292	0.0387862	1.36074	0.000443473	1.77123	1.36736e-07	3.30728
ENSG00000105738	SIPA1L3	0.000947368	-1.38868	5.5335e-05	-1.45115	0.831298	1.01652	0.846024	-1.01494	0.0319786	-1.21877
ENSG00000172987	HPSE2	0.132515	1.31961	5.6036e-05	2.14559	0.0189973	1.48248	0.153666	1.2569	0.402049	1.16395
ENSG00000075275	CELSR1	0.00128513	2.149	5.61181e-05	-2.4493	0.0316356	1.52052	0.0739872	-1.40558	0.136823	1.37949
ENSG00000188677	PARVB	0.00672702	-2.12477	5.65866e-05	-2.96109	0.000203252	-2.66188	0.000280068	-2.5702	0.0021152	-2.40154
ENSG00000138615	CILP	3.93777e-06	-11.3474	5.71576e-05	-5.64936	2.31846e-08	-18.8902	1.16765e-07	-14.2184	4.32574e-07	-16.6139
ENSG00000166886	NAB2	0.996063	1.0005	6.04375e-05	1.53676	0.0144461	1.26341	0.00233963	1.35014	0.383429	1.09361
ENSG00000165029	ABCA1	0.475081	-1.27731	6.07264e-05	-4.21018	0.00738439	2.38462	0.0110683	-2.25161	0.206249	1.55024
ENSG00000109689	STIM2	4.46601e-09	4.57213	6.17774e-05	2.03806	6.19741e-09	3.70572	0.000100769	1.9805	2.65684e-07	3.31639
ENSG00000167261	DPEP2	1.87035e-07	-2.42905	6.17864e-05	-1.67501	0.000954567	-1.49546	1.15968e-05	-1.79946	3.97437e-06	-2.07044
ENSG00000121858	TNFSF10	0.326696	-1.28265	6.23493e-05	2.87782	0.000176255	2.64688	0.310279	-1.25181	0.283784	-1.31338
ENSG00000178538	CA8	0.00668904	3.17992	6.46438e-05	5.19049	0.562182	1.22178	0.448553	1.29797	4.56984e-06	10.0701
ENSG00000198908	BHLHB9	0.09315	-1.86354	7.01252e-05	-4.47092	0.455469	-1.26709	0.0061569	-2.54461	0.0411862	-2.15675
ENSG00000134324	LPIN1	4.40848e-08	4.06154	7.22252e-05	2.09112	3.0508e-10	5.03269	0.760052	-1.0484	7.28564e-07	3.257
ENSG00000211832	AE000661.7	2.15204e-10	15.1879	7.22565e-05	2.91587	5.35361e-05	3.01772	1.102e-07	5.35764	0.000138566	3.19448
ENSG00000111087	GLI1	2.62748e-07	2.6763	7.44176e-05	1.77765	2.27758e-06	2.12005	3.29939e-07	2.33004	9.77408e-07	2.47382
ENSG00000198053	SIRPA	7.90617e-06	-5.11228	7.70886e-05	-3.29374	2.59929e-06	-4.70056	4.8059e-07	-5.56701	2.22401e-07	-7.90065
ENSG00000205955	HSP90AA5P	0.599869	1.05465	7.76e-05	1.51894	0.0535851	1.19552	0.213438	1.11801	0.161036	1.15589
ENSG00000134460	IL2RA	0.48742	-1.38842	7.86047e-05	-6.96549	0.358685	-1.46544	0.702049	-1.16996	0.189021	-1.87646
ENSG00000204756	AF186192.1	0.00561992	1.92746	7.96415e-05	2.44924	0.256999	1.24498	0.691823	-1.07805	0.388436	1.20787
ENSG00000167216	KATNAL2	0.191007	-1.41374	8.00462e-05	-2.91861	0.825198	1.05167	0.545558	-1.14729	0.32784	-1.29294
ENSG00000203811+ENSG00000203852	HIST2H3A+HIST2H3C	8.43046e-08	3.08089	8.04102e-05	1.84006	3.25009e-06	2.18693	5.24183e-08	2.74157	5.24613e-07	2.73401
ENSG00000142627	EPHA2	0.00307776	-2.14886	8.14302e-05	-2.61874	1.11889e-06	-3.77475	8.4423e-05	-2.6111	0.000167701	-2.82243
ENSG00000167748	KLK1	0.359755	-1.1483	8.39737e-05	1.84829	0.0323701	1.3441	0.00190076	1.57161	0.233069	-1.19869
ENSG00000160695	VPS11	1.28848e-07	-1.56855	8.60962e-05	-1.28248	0.762264	1.01626	0.000439122	-1.23934	0.00198903	-1.23299
ENSG00000104093	DMXL2	0.0177704	-3.72599	8.65359e-05	-8.44121	0.000391565	-6.5148	0.000196823	-7.28002	0.00683528	-4.62139
ENSG00000130755	GMFG	0.000147374	1.85708	8.74712e-05	1.7583	6.35756e-05	1.79246	0.0702219	1.25324	0.0759293	1.28858
ENSG00000118690	ARMC2	0.00554391	1.57015	8.77456e-05	1.83992	0.269792	1.15753	0.0763001	1.2693	0.000300584	1.87166
ENSG00000234423	AC011995.3	0.01896	1.86014	9.14435e-05	-2.75506	0.00206394	-2.11526	0.0726409	-1.49656	0.272601	1.31837
ENSG00000027697	IFNGR1	2.43212e-05	-2.08611	9.25871e-05	-1.77738	0.374416	-1.11744	2.14e-05	-1.91007	0.000250503	-1.82976
ENSG00000163683	C4orf34	0.358456	1.4732	9.26143e-05	-5.48581	0.610763	-1.20589	0.0831892	-1.92057	0.129352	1.91632
ENSG00000123983	ACSL3	0.0591302	-1.22371	9.39647e-05	-1.51904	0.118871	-1.1555	0.0446684	-1.20705	0.00243423	-1.41357
ENSG00000013374	NUB1	0.589289	1.06849	9.40605e-05	-1.64454	0.390207	1.09744	0.102922	1.19612	0.553568	1.07545
ENSG00000123338	NCKAP1L	0.0420208	-1.13458	9.48226e-05	-1.27244	0.238058	-1.06432	2.92155e-06	-1.36841	4.93965e-06	-1.41486
ENSG00000176049	JAKMIP2	0.184107	-1.64465	9.53853e-05	-4.44617	0.223361	-1.4903	0.992745	-1.00291	0.493519	-1.28763
ENSG00000164597	COG5	0.100333	-1.09117	9.62916e-05	-1.23258	0.870314	-1.00741	0.755404	1.0141	0.0424388	-1.11571
ENSG00000079385	CEACAM1	3.68832e-10	-4.00884	9.80188e-05	-1.72887	0.0324008	-1.30604	4.55414e-07	-2.24215	2.25613e-10	-4.1558
ENSG00000040933	INPP4A	0.0126074	-1.3328	9.96664e-05	-1.54397	0.0233191	-1.25404	1.56508e-06	-1.80808	0.000149714	-1.61782
ENSG00000008853	RHOBTB2	0.59368	1.06955	0.000101532	1.66132	0.000657826	1.53619	0.478756	1.0811	1.86978e-05	1.94913
ENSG00000116885	C1orf102	4.61666e-05	-2.30183	0.000101575	-1.97488	0.000172986	-1.92317	1.53087e-05	-2.20691	0.00452231	-1.68907
ENSG00000197776	KLHDC1	0.00403129	-2.54086	0.000103276	-3.28918	0.0169286	-1.934	0.0769082	-1.60181	0.87368	1.04805
ENSG00000091490	AC092436.3	0.0150563	2.4872	0.000103665	4.11257	0.0290643	2.03083	0.172982	1.52966	0.00424117	3.00554
ENSG00000169231	THBS3	0.0998362	-1.25891	0.000105341	-1.72763	0.000245625	-1.66616	2.71473e-05	-1.84175	0.0206436	-1.39618
ENSG00000224025	AL353616.2	1.59754e-05	-2.38537	0.000107904	-1.91558	0.000226989	-1.84529	4.66423e-05	-2.00782	0.000223994	-2.01178
ENSG00000172716	SLFN11	9.21497e-06	7.64845	0.00010873	4.30443	7.84163e-05	4.53171	0.00203277	2.97307	0.000231469	4.78734
ENSG00000003096	KLHL13	1.3281e-07	-19.6826	0.00011212	-5.01832	0.961167	-1.01735	0.0166374	-2.45102	0.0212236	-2.6776
ENSG00000115919	KYNU	1.15655e-08	-11.6409	0.000113004	-3.16463	0.453239	1.20994	3.55412e-08	-7.43582	4.56781e-06	-5.43997
ENSG00000163486	SRGAP2	0.000311814	1.76929	0.000115654	1.72276	0.0233495	1.3325	0.0154267	1.35944	0.00188606	1.60405
ENSG00000129277	CCL4	0.00873234	-3.10599	0.000116117	4.93656	0.0220539	-2.34431	0.0202666	-2.36178	0.0275964	-2.53479
ENSG00000177548	RABEP2	0.968411	-1.00286	0.000116177	1.33419	0.876821	-1.00987	0.00265241	1.23323	0.000448001	1.33934
ENSG00000131263	RLIM	1.14416e-06	-1.31404	0.000117548	-1.18361	0.632996	1.01791	8.97427e-05	-1.18829	0.00276449	-1.15035
ENSG00000082458	DLG3	2.15672e-06	2.44467	0.000117933	1.77772	0.000239486	1.72243	9.49613e-07	2.2762	5.60153e-07	2.65482
ENSG00000167670	CHAF1A	4.17785e-05	1.42721	0.000120126	1.3283	1.96247e-05	1.3925	6.92065e-10	1.85485	0.00216726	1.27561
ENSG00000228562	AL445197.2	0.567334	-1.24225	0.000121039	4.49919	0.545695	-1.22283	0.161579	-1.60184	0.974842	1.01199
ENSG00000171777	RASGRP4	5.27394e-05	-3.65608	0.000122013	-2.86583	6.26461e-05	-3.06991	3.01879e-05	-3.25839	1.63523e-05	-4.13993
ENSG00000115604	IL18R1	0.291107	1.43132	0.000122943	3.79397	0.253687	1.40627	0.500313	1.21904	0.362928	1.36077
ENSG00000132965	ALOX5AP	0.949697	-1.01565	0.000124312	-2.65663	0.226408	1.30407	0.131836	-1.39299	0.691166	1.10289
ENSG00000197800	ZNF585B	0.350288	-1.15291	0.000125705	-1.81931	0.0351937	-1.34056	0.49002	-1.09553	0.537618	-1.09789
ENSG00000110777	POU2AF1	0.00195559	1.56173	0.000127078	1.66718	3.27665e-05	1.77844	2.40152e-07	2.2307	0.000203525	1.7549
ENSG00000166432	ZMAT1	0.111432	-2.181	0.000127874	-6.59413	0.173705	-1.7866	0.176231	-1.77329	0.00518326	-4.28455
ENSG00000103056	SMPD3	0.00811081	-2.14879	0.000129246	-2.87455	3.21076e-06	-4.10557	8.51388e-06	-3.70426	2.22513e-05	-4.05048
ENSG00000100330	MTMR3	0.000266386	-1.26806	0.000129296	-1.24722	0.00315945	-1.1732	0.136942	-1.07699	0.000296569	-1.26504
ENSG00000223768	BX322557.2	4.26457e-06	-4.50626	0.000130876	-2.735	0.0130426	-1.81222	0.0142108	-1.78989	0.00575905	-2.15219
ENSG00000130340	SNX9	0.482345	1.27273	0.000136451	3.83662	0.483815	-1.2348	0.983523	-1.00616	0.129175	1.70152
ENSG00000124429	POF1B	7.95235e-05	-4.99462	0.000139515	-3.80223	0.0414358	-1.89092	0.00184768	-2.80199	0.00433876	-2.89605
ENSG00000175984	DENND2C	2.79413e-08	-7.53448	0.00014509	-2.6515	2.94243e-07	-4.66339	1.12869e-06	-4.07003	5.84678e-06	-4.22089
ENSG00000164733	CTSB	0.0063821	-1.90993	0.000146147	2.34765	0.0607469	-1.45234	0.000306237	-2.22037	0.00991202	-1.83351
ENSG00000134698	EIF2C4	0.194296	-1.27115	0.000146219	-2.03423	0.911684	1.01782	0.799977	-1.0409	0.0396771	-1.47897
ENSG00000211857	AE000662.11	0.000223016	3.89359	0.000146492	3.42228	3.9253e-05	3.988	1.81415e-05	4.30027	0.00117936	3.16048
ENSG00000197557	TTC30A	0.111902	-1.43039	0.000149161	-2.35225	0.170579	-1.30838	0.187118	-1.2925	0.460573	-1.17645
ENSG00000211685	D87017.1	0.323807	1.69814	0.00015031	-7.95036	0.39157	-1.49544	0.835901	1.10064	0.289029	1.76825
ENSG00000204365	C10orf126	0.319581	-1.13645	0.000150671	-1.6425	0.778363	-1.03192	0.356007	-1.10873	0.303809	-1.14139
ENSG00000228878	AC007551.2	5.27798e-05	-4.54613	0.000154959	-3.33454	0.884537	-1.0402	1.3853e-06	-5.5866	7.93242e-05	-4.32376
ENSG00000227645	AL590083.1	0.51535	1.16997	0.000155002	-2.548	0.258908	-1.27294	0.104474	-1.41904	0.0250054	-1.76766
ENSG00000134028	ADAMDEC1	0.281104	-1.33268	0.000155318	2.7847	0.0636868	-1.5602	0.0282911	1.70018	0.0222299	1.89253
ENSG00000133321	RARRES3	7.83178e-08	-6.11554	0.000161131	-2.50947	0.000426406	-2.33048	5.34669e-06	-3.32934	1.76001e-07	-5.61119
ENSG00000133317	LGALS12	0.00284282	-2.17595	0.000161345	-2.49216	0.00139652	-2.09982	0.0360731	-1.57088	0.000174592	-2.83046
ENSG00000102053	ZC3H12B	0.429283	1.14754	0.000164758	-1.95364	0.391661	1.14	0.604864	1.08134	0.0268908	1.49834
ENSG00000154229	PRKCA	0.000370638	5.44351	0.000165254	4.9109	0.000122713	5.181	0.00145586	3.59952	7.76883e-05	7.02355
ENSG00000211889	AE000662.15	1.28197e-06	5.80958	0.000167016	2.88888	0.00011905	3.00565	4.9721e-06	4.04877	0.000931435	2.80062
ENSG00000153558	FBXL2	0.000140656	-3.97128	0.000167269	-3.26591	0.20704	-1.41176	0.254565	-1.36102	0.135965	-1.59627
ENSG00000100888	CHD8	0.00139949	-1.25315	0.000168369	-1.27491	0.0981443	-1.09857	0.0671277	-1.10969	0.276673	-1.0717
ENSG00000083844	ZNF264	0.0865039	-1.16986	0.000169507	-1.40799	0.297804	-1.08534	0.0121335	-1.23107	0.00135426	-1.37613
ENSG00000134897	BIVM	0.00493426	-2.8973	0.000174636	-3.79065	0.00420603	-2.59508	0.00347355	-2.64042	0.007067	-2.74998
ENSG00000154217	PITPNC1	1.90668e-05	3.74345	0.00017525	2.60785	5.45442e-06	3.5587	9.79341e-06	3.34963	2.09416e-05	3.70844
ENSG00000111424	VDR	0.00906128	1.92438	0.000175587	2.44539	0.0414015	1.5456	0.0326113	1.57646	0.00288963	2.15019
ENSG00000057657	PRDM1	1.35172e-08	-3.90276	0.000178579	1.85758	1.18925e-06	-2.48727	0.147467	-1.23135	1.53746e-10	-5.65348
ENSG00000085224	ATRX	9.8982e-05	-1.46202	0.000181372	-1.36875	0.229721	-1.09149	0.0415025	-1.16434	0.0542674	-1.17822
ENSG00000153214	TMEM87B	0.000381296	-1.50509	0.000186534	-1.46359	0.0037918	-1.32042	9.69594e-05	-1.49689	9.79759e-05	-1.58798
ENSG00000180787	ZFP3	0.0706016	-1.6321	0.000186919	-2.7191	0.0342611	-1.6658	0.00246887	-2.14943	0.627351	1.13557
ENSG00000101160	CTSZ	1.6638e-07	-3.5355	0.000187002	-1.93956	2.84221e-05	-2.18336	0.0016213	-1.70326	2.11634e-05	-2.48524
ENSG00000240665	AC139453.1	2.29644e-06	-5.62247	0.00019161	-2.91289	2.03734e-08	-7.60064	1.76343e-08	-7.62166	1.50547e-07	-7.80723
ENSG00000168242	HIST1H2BI	0.000280227	1.4335	0.0001927	1.38382	1.03121e-05	1.51359	1.72047e-07	1.71608	3.03221e-05	1.5455
ENSG00000215854	AL591893.1	0.000639012	1.77693	0.000193043	1.75419	0.656621	-1.05923	0.0126246	1.40953	0.804093	1.03721
ENSG00000183929	DUSP5P	0.00169991	-2.28265	0.000194685	-2.45067	0.517001	-1.14362	0.000583204	-2.2415	0.019082	-1.79656
ENSG00000100490	CDKL1	0.000299257	-2.09748	0.000196874	-1.95625	0.811531	1.03755	0.000186137	-1.96294	0.00993731	-1.63126
ENSG00000135916	ITM2C	0.0121604	-1.94183	0.000197879	-2.55761	0.00035143	-2.45042	8.2187e-08	-5.13484	5.7412e-09	-8.90153
ENSG00000055609	MLL3	0.00338213	-1.28565	0.000197973	-1.34466	0.00174386	-1.26989	0.000298243	-1.32993	0.00150064	-1.31917
ENSG00000128845	DYX1C1	3.38264e-05	-5.34305	0.000199222	-3.51643	0.0718088	-1.71773	0.00153163	-2.78226	0.000240368	-4.12999
ENSG00000117602	RCAN3	0.280016	1.50622	0.000201616	4.15178	0.00102224	-3.39096	0.00959348	-2.48833	0.0311842	2.33898
ENSG00000105355	M6PRBP1	0.553522	-1.054	0.000202821	-1.39947	0.0472839	1.17451	0.513413	1.0519	0.717252	1.03258
ENSG00000084754	HADHA	0.788882	-1.01269	0.000204976	-1.19564	0.140671	1.0643	0.517478	-1.02702	0.00580051	-1.15205
ENSG00000242265	PEG10	0.303491	-1.18911	0.000205185	-1.88084	0.000662551	-1.76487	0.029327	-1.39552	0.0256738	-1.48078
ENSG00000080823	RAGE	1.08251e-06	-4.21332	0.000208028	-2.31817	0.180789	-1.3042	0.00124145	-2.02031	0.0231285	-1.70519
ENSG00000157837	AC069234.1	0.00118445	-1.24145	0.000210868	-1.25095	0.00186416	-1.19756	1.15263e-06	-1.39492	0.00141828	-1.23614
ENSG00000237883	AC073046.3	2.96879e-07	-10.1001	0.000212648	-3.46419	5.2083e-05	-4.10414	1.72828e-07	-8.03302	9.32244e-07	-8.58922
ENSG00000185033	SEMA4B	0.0509355	1.26196	0.000215971	-1.5398	0.00378825	-1.37609	0.0141835	-1.29859	0.00747801	-1.3928
ENSG00000107771	KIAA1128	0.671837	1.04634	0.000216071	-1.49679	0.515264	1.06313	0.53568	-1.05955	0.936203	-1.00858
ENSG00000234147	AL035446.1	0.000417927	-2.83966	0.000217696	-2.63095	0.00049104	-2.4631	0.0950571	-1.46872	0.00764308	-2.09732
ENSG00000140575	IQGAP1	0.0739808	-1.16499	0.000219385	-1.36514	0.126282	-1.12027	0.699414	-1.02819	0.191945	-1.11591
ENSG00000230090	AC108025.1	0.0151942	1.40219	0.00022234	1.63404	0.238405	1.14668	0.000188954	1.64605	0.69546	1.05241
ENSG00000169490	TM2D2	0.733822	-1.02978	0.000226333	-1.3831	0.10091	-1.13637	0.00038533	-1.36134	0.862826	-1.01501
ENSG00000089505	CMTM1	0.0892384	1.60462	0.000227286	2.75541	0.482154	1.18184	0.414036	-1.21314	0.00293144	2.42719
ENSG00000196659	TTC30B	0.0273718	-1.89132	0.000228182	-2.79647	0.00382045	-2.14594	0.0981815	-1.5013	0.576521	-1.16561
ENSG00000139722	VPS37B	0.00329982	-1.75371	0.000228255	-1.91833	0.0873042	-1.30806	0.000100152	-2.01534	1.32437e-09	-5.28127
ENSG00000148180	GSN	0.462442	-1.09133	0.000230307	1.5593	0.237387	1.13258	0.139389	1.16888	0.153256	-1.18854
ENSG00000181744	C3orf58	0.0127038	1.44559	0.00023401	1.67732	0.806414	-1.03011	0.0302587	1.31576	0.412999	1.1204
ENSG00000146021	KLHL3	5.39258e-05	-3.02295	0.000236375	-2.33573	0.000148315	-2.43725	2.16053e-05	-2.81871	1.38369e-05	-3.42043
ENSG00000205189	ZBTB10	0.332767	-1.10648	0.000239104	-1.47275	0.3852	1.08268	0.137944	-1.14681	0.167401	-1.15696
ENSG00000172578	KLHL6	1.61617e-08	7.85498	0.000240109	2.51359	1.89589e-09	7.66082	3.80162e-08	5.53019	3.06314e-08	7.29436
ENSG00000070018	LRP6	3.09206e-08	-1.71708	0.0002451	-1.28458	0.0627447	-1.12052	0.000230278	-1.28643	1.97105e-05	-1.42572
ENSG00000116675	DNAJC6	0.000263343	-2.53339	0.00025411	-2.25421	0.00595034	-1.77568	0.0104649	-1.68973	0.0219444	-1.7001
ENSG00000160888	IER2	0.0270118	1.25816	0.0002548	1.44177	5.15401e-06	1.65429	2.52478e-07	1.83953	1.75897e-05	1.6897
ENSG00000128578	FAM40B	0.0624018	1.34978	0.000256643	1.7788	0.907663	-1.01588	0.260983	1.16627	4.93099e-07	2.87639
ENSG00000127831	VIL1	4.16522e-05	-3.29924	0.000259876	-2.43187	0.000235693	-2.46677	2.62376e-05	-2.94132	6.30696e-05	-3.17126
ENSG00000132359	GARNL4	0.30245	-1.43025	0.000262898	-3.57129	0.290136	1.38033	0.730098	1.10877	0.840229	1.07162
ENSG00000182985	CADM1	0.000189051	14.3784	0.000265855	9.50297	0.607946	1.31543	1.71706e-05	16.9385	0.000457224	11.6215
ENSG00000121101	TEX14	0.0108295	-1.62877	0.000266334	-1.93362	0.21444	-1.21788	0.232459	-1.20689	0.00559334	-1.71222
ENSG00000177455	CD19	0.000718278	1.76311	0.000271206	1.72257	0.200277	1.18315	0.122572	1.22515	8.24491e-06	2.29184
ENSG00000229475	AL583722.1	0.000390799	3.64748	0.000277167	3.20671	0.0145374	2.06221	0.0338463	1.84729	0.177338	1.5439
ENSG00000225895	AC024183.9	0.000635007	-2.43192	0.000277799	-2.31547	0.00277328	-1.93713	0.000441027	-2.23276	0.303927	-1.26682
ENSG00000099901	RANBP1	1.73907e-07	1.78238	0.000281666	1.34012	0.0310854	1.17146	2.38244e-05	1.43445	1.32856e-05	1.54137
ENSG00000160602	NEK8	0.248977	-1.12836	0.000285907	-1.46247	0.13199	-1.15019	0.0346834	-1.22111	0.0649416	-1.21886
ENSG00000177074+ENSG00000178894	AC073416.1+AC116654.5	0.576659	1.10672	0.000287393	1.94693	0.0659129	-1.35441	0.0915315	-1.31624	0.505275	-1.12883
ENSG00000239218	AC087623.1	0.894018	1.0159	0.000290562	1.54546	0.98343	-1.00216	0.240488	-1.13085	0.854211	-1.022
ENSG00000125912	NCLN	0.013468	-1.18614	0.000292119	1.26736	0.486868	-1.04034	0.411226	1.04761	0.238226	-1.08028
ENSG00000111300	C12orf30	0.00870016	-1.29333	0.000293678	-1.39527	0.999369	1.00006	0.253505	-1.09587	0.87949	-1.01385
ENSG00000229164	TRAC	7.62475e-08	3.19449	0.000293861	1.74655	0.000274822	1.7595	5.19707e-07	2.45932	0.00354967	1.62858
ENSG00000121073	SLC35B1	0.324456	-1.06498	0.000294103	1.26133	0.357291	-1.05289	0.0485364	-1.12021	0.31166	1.06682
ENSG00000119471	HSDL2	2.28904e-08	-2.66202	0.000295045	-1.54977	0.0336152	-1.26369	0.000305523	-1.54754	0.000273355	-1.65918
ENSG00000196959	AC147362.1	0.0192992	-1.08896	0.000295624	-1.13395	0.187893	-1.04116	0.000115607	-1.14662	0.131774	-1.05436
ENSG00000166123	GPT2	1.71186e-09	3.88116	0.000300855	1.68974	4.79497e-07	2.35988	7.90105e-08	2.59154	2.48615e-09	3.77747
ENSG00000211842	AE000661.13	3.30587e-06	15.0468	0.000301138	5.20963	0.0012149	4.22906	1.07792e-05	8.78053	0.0671975	2.35341
ENSG00000145990	GFOD1	0.00609099	2.30763	0.000306961	2.78388	0.000177679	2.95695	0.000138621	3.00643	0.00572971	2.32428
ENSG00000184271	POU6F1	0.506328	-1.1027	0.000310743	1.70725	0.851939	-1.02427	0.023366	1.35869	0.455325	-1.11624
ENSG00000164056	SPRY1	0.059045	1.51033	0.000312987	2.15174	2.31295e-05	-2.61827	1.98852e-05	-2.63016	0.000596028	-2.28308
ENSG00000173848	NET1	0.016063	1.21675	0.000313754	1.32131	0.00729611	1.21531	5.1223e-05	1.38611	0.00178222	1.30563
ENSG00000082074	FYB	9.75661e-06	-12.0602	0.000314151	-5.104	0.0613518	-2.1436	0.000535308	-4.7001	0.000168104	-7.25097
ENSG00000232549	AL008713.1	0.120532	1.24292	0.000316626	-1.64432	0.110212	1.21729	0.0869842	1.23387	0.00745085	1.48555
ENSG00000211858	AE000662.45	4.06628e-05	7.55972	0.000321991	4.36253	4.34207e-05	5.84582	5.20819e-06	7.81477	0.028403	2.5493
ENSG00000226979	LTA	2.70062e-07	-8.28399	0.000322046	-2.96392	0.721953	-1.09779	0.000840155	-2.68377	0.00106731	-3.01677
ENSG00000219500	AL391417.3	0.94548	1.01373	0.000322881	2.06708	0.0191278	1.54696	0.000582733	1.98443	0.182695	1.31138
ENSG00000235298	AL354733.1	1.23267e-05	1.92548	0.000323467	1.54516	0.0443938	1.24691	0.00431031	1.38585	0.00010653	1.73666
ENSG00000158292	GPR153	0.00645098	1.53553	0.000326182	1.69273	0.0256501	1.34948	0.116895	1.22538	0.243983	1.18669
ENSG00000136856	SLC2A8	0.0193699	1.29772	0.000326746	1.4638	0.557986	-1.05556	0.00436593	1.33047	0.0001337	1.60698
ENSG00000171467	ZNF318	0.00250976	-1.65602	0.000330019	-1.72677	0.00553376	-1.49109	0.000332214	-1.72617	1.73189e-05	-2.23309
ENSG00000162685	AL590099.1	7.4085e-06	-16.003	0.000331709	-5.87216	1.2403e-05	-10.4169	2.49415e-07	-20.6024	9.29991e-06	-15.2959
ENSG00000006062	MAP3K14	0.436334	1.07108	0.000340061	1.37359	0.108027	1.13563	0.0237449	1.20071	0.495582	1.06186
ENSG00000173273	TNKS	0.0312276	-1.24591	0.000347383	-1.41938	0.392229	1.07608	0.530422	-1.05464	0.226034	-1.1266
ENSG00000174628	IQCK	0.000481962	-2.51091	0.000348451	-2.28891	0.0425568	-1.53266	0.00133085	-2.05693	0.31886	-1.25975
ENSG00000173166	RAPH1	0.277311	-1.27558	0.000348468	2.22377	0.0109973	-1.70043	4.56729e-05	2.59802	1.09788e-05	3.39505
ENSG00000113721	PDGFRB	0.609551	1.09533	0.000349039	1.90111	0.97882	-1.00415	0.401266	-1.14004	0.0528267	-1.43193
ENSG00000159579	RSPRY1	1.03367e-05	-1.5964	0.000349978	-1.35576	0.00605551	-1.24739	8.64226e-05	-1.41214	0.0113221	-1.25789
ENSG00000063046	EIF4B	0.467917	-1.02818	0.000355695	-1.14716	0.194642	-1.04512	0.0020545	-1.12073	0.167108	-1.05518
ENSG00000077420	APBB1IP	5.96958e-08	2.41859	0.00035795	-1.50711	0.585714	1.05612	0.754292	-1.03156	0.00853401	1.38225
ENSG00000204217	BMPR2	0.0101977	-1.42967	0.00036019	-1.59225	0.000386036	-1.59238	1.74139e-07	-2.26846	2.19518e-07	-2.52605
ENSG00000205021	CCL3L1	3.20995e-05	-4.59856	0.000366499	2.93593	0.000814442	-2.72064	0.000528374	-2.82658	2.11663e-05	-4.83456
ENSG00000174282	ZBTB4	0.000735658	-1.53865	0.000367001	-1.49562	0.0465862	-1.22672	0.00460814	-1.35368	0.00547341	-1.40417
ENSG00000145692	BHMT	0.249406	1.20286	0.000367192	1.76515	0.0960526	1.26873	0.0754077	1.28873	0.574172	-1.09319
ENSG00000101695	RNF125	3.16284e-10	-4.44135	0.000367689	-1.67764	0.000472306	-1.66261	2.70453e-07	-2.4316	3.40339e-11	-5.31952
ENSG00000053254	FOXN3	1.46502e-06	1.76113	0.000368121	1.37705	0.0132403	-1.23041	0.895003	1.01029	2.89934e-05	1.57942
ENSG00000178104	PDE4DIP	7.75356e-07	1.76399	0.000369666	1.36025	2.58125e-05	1.476	1.52645e-05	1.49549	6.74499e-05	1.50808
ENSG00000114374	USP9Y	0.18411	-1.13381	0.000370303	-1.39533	0.0217202	-1.21915	0.0236378	-1.21374	0.0816683	-1.18174
ENSG00000124486	USP9X	0.000146754	-1.37135	0.000373633	-1.28723	0.0189562	-1.1666	0.015319	-1.17214	0.0056461	-1.2366
ENSG00000145685	LHFPL2	0.00588584	-2.27633	0.000373818	-2.67411	0.387408	1.23311	0.636808	1.11966	0.00341908	-2.42164
ENSG00000140463	BBS4	0.059747	-1.25397	0.000376112	-1.5136	0.426637	-1.08454	0.116449	-1.1764	0.235867	-1.14924
ENSG00000168300	PCMTD1	0.922096	-1.01162	0.000377256	-1.52744	0.97989	-1.00262	0.112714	-1.18281	0.918823	1.01211
ENSG00000187912	CLEC17A	0.0036546	2.39566	0.00037857	2.66116	0.00108183	2.42335	0.147369	-1.42311	0.00953978	2.14592
ENSG00000227371	AC074085.1	0.891216	-1.02976	0.000384395	2.15443	0.949447	-1.012	0.264131	-1.23558	0.421545	-1.18951
ENSG00000086717	PPEF1	0.00376572	-2.655	0.000386764	-2.99185	0.026502	-1.87818	0.000114121	-3.40465	0.00299833	-2.73242
ENSG00000007129	CEACAM21	0.184499	1.31514	0.000390388	2.06195	0.369408	1.17453	0.0609608	-1.41033	0.193178	-1.30789
ENSG00000166192	SENP8	2.35482e-08	-3.24781	0.000395937	-1.67084	1.27337e-05	-1.99343	1.9841e-11	-4.46163	1.80288e-06	-2.46431
ENSG00000151240	DIP2C	0.240519	-1.3499	0.000406015	-2.45115	0.396543	-1.20778	0.0838323	-1.48024	0.143173	-1.45862
ENSG00000145416	MARCH1	0.00058918	-8.24828	0.000408028	-6.73363	0.360849	1.54277	0.66413	1.22528	0.428258	-1.53324
ENSG00000048028	USP28	0.964064	1.0057	0.000408847	-1.56618	0.409158	-1.09636	0.851709	1.02076	0.172257	1.19205
ENSG00000124151	NCOA3	8.14795e-07	-1.62413	0.000408917	-1.29845	0.00199778	-1.24859	0.00644471	-1.20872	0.839556	-1.01498
ENSG00000101445	PPP1R16B	1.69824e-05	3.92538	0.00041073	2.48198	0.000724917	2.37401	0.494879	1.16509	1.14174e-05	4.08987
ENSG00000111846	GCNT2	2.25456e-05	-2.06877	0.000412206	-1.63824	0.00203597	-1.52046	0.000222247	-1.68755	0.000283918	-1.79851
ENSG00000234284	AC104117.1	0.429394	1.27406	0.000419373	-2.94656	0.21901	-1.39638	0.2276	-1.38444	0.16529	1.53957
ENSG00000114423	CBLB	0.23562	-1.2525	0.000420161	-1.94127	0.628642	-1.08276	0.0013942	-1.79541	0.0222436	-1.57332
ENSG00000175183	CSRP2	0.259376	1.16435	0.000420367	-1.60341	0.00026466	-1.6435	8.13633e-05	-1.72925	0.00230662	-1.56964
ENSG00000170835	CEL	0.45627	-1.09103	0.00042258	-1.51032	1.0616e-06	-1.9397	6.83902e-06	-1.78507	0.000658842	-1.57235
ENSG00000151917	BEND6	0.857079	-1.04301	0.000424488	2.29076	0.562252	-1.12672	0.897586	-1.02657	0.729718	1.08423
ENSG00000168268	NT5DC2	3.38609e-05	1.69604	0.000425207	1.44649	0.32337	1.0955	0.0954571	1.1689	0.022218	1.28729
ENSG00000111885	MAN1A1	0.00453465	1.7158	0.000426582	1.84972	0.0407519	1.38619	0.00660961	1.56305	0.0109585	1.60809
ENSG00000101187	SLCO4A1	1.59908e-05	2.61232	0.000427318	1.88327	0.575069	-1.09219	0.20413	1.22296	0.000372036	2.08795
ENSG00000067445	TRO	0.136428	-1.44021	0.000435434	-2.32857	0.251926	-1.27606	0.0708206	-1.47735	0.216503	-1.3504
ENSG00000175213	ZNF408	0.00624903	-1.47075	0.000436968	-1.58123	0.488171	1.08247	0.0105612	-1.36473	0.0946642	-1.25038
ENSG00000100099	HPS4	1.36475e-11	2.56816	0.000437799	1.3155	1.83636e-07	1.6387	1.05608e-07	1.66066	3.46855e-09	2.02856
ENSG00000125945	ZNF436	0.017382	-1.18851	0.000440702	-1.27206	0.604574	-1.03153	0.00158994	-1.23386	0.0208844	-1.18188
ENSG00000124224	PPP4R1L	0.897227	1.01671	0.000445579	-1.57242	0.18501	-1.1643	0.813593	-1.02672	0.109834	1.23492
ENSG00000215014	AL645728.1	0.110348	-1.49915	0.00044621	-2.38627	0.439372	-1.18336	0.0386609	-1.59366	0.352796	-1.26015
ENSG00000197632	SERPINB2	0.528129	1.18221	0.000450685	2.53762	0.422798	1.20579	0.907669	1.02706	0.717681	1.10037
ENSG00000108091	CCDC6	0.0600997	-1.13663	0.000451614	-1.25955	0.0578833	-1.12013	2.83717e-06	-1.41497	0.11258	-1.11276
ENSG00000162924	REL	0.00806178	-1.50666	0.000453841	-1.65412	0.762989	1.03857	0.761771	1.03851	0.158422	-1.22877
ENSG00000159239	C2orf81	0.116623	-1.32946	0.000454917	-1.86238	0.00103049	-1.77814	0.000421603	-1.87107	0.101358	-1.34727
ENSG00000149212	SESN3	0.0124738	2.53274	0.000459818	-3.38499	0.0141786	2.22206	0.114945	1.63154	0.120027	1.73942
ENSG00000217794	AC005632.5	0.00735167	1.55002	0.000462104	1.69879	0.959193	-1.00679	0.976667	-1.00385	0.574765	1.08854
ENSG00000159708	LRRC36	0.190427	-1.38836	0.000462742	-2.37377	0.0120779	-1.78876	0.0169838	-1.72544	0.0182417	-1.85541
ENSG00000130956	HABP4	0.113045	1.27153	0.000466102	1.67849	0.000609259	1.66141	7.16261e-05	1.84669	0.0115979	1.49166
ENSG00000008086	CDKL5	9.34416e-08	-5.68726	0.000468797	-2.24243	0.133835	-1.36371	2.96672e-05	-2.79418	1.09266e-05	-3.56684
ENSG00000103489	XYLT1	4.6794e-06	4.04396	0.000468937	2.30464	8.00331e-06	3.25493	0.000495934	2.29403	0.000188266	2.84104
ENSG00000065621	GSTO2	0.100622	-1.38391	0.000476241	-1.96059	0.378708	-1.16138	0.631721	1.08374	0.0151259	1.64654
ENSG00000163754	GYG1	0.0436681	-1.20401	0.000479806	1.36075	0.00752364	-1.2506	0.450719	1.05988	0.0395572	-1.20901
ENSG00000100320	RBM9	9.08146e-05	3.27162	0.000486094	2.42549	0.832515	1.04814	4.62693e-05	2.98085	1.0917e-05	4.0566
ENSG00000137463	C4orf49	5.18247e-05	-4.34706	0.000486939	-2.85282	0.0282685	-1.83841	0.0314839	-1.8071	0.00220532	-2.77624
ENSG00000188822	CNR2	3.63796e-06	-4.43556	0.000489729	-2.38917	0.0525513	1.5558	0.00767528	-1.87273	0.438111	-1.21463
ENSG00000226162	AL022165.2	0.580565	-1.07757	0.000492773	-1.60138	0.0805605	1.23839	6.19139e-05	-1.764	0.026107	-1.37295
ENSG00000163617	KIAA1407	2.00179e-05	-3.07704	0.000497849	-2.10093	0.145938	-1.32026	0.000120893	-2.33146	4.00709e-05	-2.90019
ENSG00000205045	SLFN12L	0.000700044	-4.06705	0.00050533	3.53841	0.0102883	-2.40987	0.0754932	-1.7893	4.16656e-05	-6.1074
ENSG00000125844	RRBP1	6.45788e-07	-2.08396	0.000512573	-1.46372	8.15832e-09	-2.30592	3.95522e-08	-2.135	7.40655e-10	-2.9582
ENSG00000099940	SNAP29	0.276352	-1.12342	0.000512863	-1.44373	0.146417	-1.14759	0.0130567	-1.27728	0.909614	1.01205
ENSG00000197016	ZNF470	0.746952	1.07609	0.000514085	-2.20326	0.426562	-1.17293	0.30417	-1.22838	0.695282	-1.09316
ENSG00000162415	ZSWIM5	0.404396	-1.30902	0.000519778	-3.04615	0.0624593	-1.72407	0.00350115	-2.45671	0.0143428	-2.31577
ENSG00000237697	LOH3CR2A	0.0483516	-1.7128	0.000519844	-2.47644	0.329624	1.25302	0.560998	-1.14189	0.0354962	1.77989
ENSG00000101654	RNMT	0.00573992	-1.31632	0.000520141	-1.37308	0.0624055	-1.16776	0.00151558	-1.32711	0.0267128	-1.23816
ENSG00000230373	AC048382.1	0.724829	-1.07909	0.000526624	-2.11612	0.0249045	-1.56799	0.442684	-1.15652	0.00674276	-1.8888
ENSG00000073849	ST6GAL1	0.000855912	1.86807	0.000537689	1.7705	9.45711e-06	2.24501	2.32604e-05	2.11887	2.41856e-05	2.36085
ENSG00000136754	ABI1	0.00339947	1.33212	0.000539984	-1.35986	0.790322	1.02095	0.847157	-1.01503	0.82681	1.01962
ENSG00000070759	TESK2	9.30838e-07	-2.07487	0.000544331	-1.47024	0.00164986	-1.41145	4.64845e-05	-1.61659	4.13571e-06	-1.93539
ENSG00000127124	HIVEP3	4.67766e-05	1.97064	0.00054497	1.60732	0.000998002	1.56634	0.0231613	1.3334	4.5738e-05	1.97306
ENSG00000128266	GNAZ	2.20681e-08	24.6315	0.00054765	3.84671	0.000157723	4.59731	3.02859e-05	5.68664	2.33135e-07	16.2207
ENSG00000122644	ARL4A	3.68131e-07	2.28345	0.000548978	1.50775	2.73576e-05	1.71221	3.00234e-05	1.69936	0.000106041	1.73099
ENSG00000240747	RP11-141M3.1	0.132341	1.27966	0.000552845	1.73654	0.791047	-1.03787	0.0438846	1.34136	0.713685	1.06047
ENSG00000104894	CD37	0.0485189	1.29245	0.000567381	-1.53553	0.613481	-1.05689	0.277912	-1.12666	0.736076	1.0429
ENSG00000157211	CDCP2	0.0276557	1.50752	0.000569641	1.83642	0.337527	-1.1619	0.274913	1.18551	0.0288077	1.50253
ENSG00000238063	AL513479.1	3.78312e-05	3.10852	0.000569992	2.17394	1.18299e-05	2.96768	0.000319555	2.27449	0.000263855	2.61186
ENSG00000240912	AC092896.1	1.69227e-06	1.48952	0.000576419	1.24307	0.00136329	1.22134	0.000118489	1.28687	4.01558e-05	1.37251
ENSG00000160593	AMICA1	0.00552761	2.1009	0.000578848	-2.32294	0.901942	1.02686	0.00193749	-2.09423	0.0535353	-1.63794
ENSG00000101336	HCK	0.00096339	-3.57867	0.000585272	3.22288	0.132206	-1.5867	0.0115996	-2.23804	0.421591	-1.31759
ENSG00000161328	LRRC56	0.0302402	-1.60773	0.000585831	-2.04167	0.0619296	-1.42479	0.204618	-1.26354	0.721919	1.07689
ENSG00000156869	FRRS1	1.15824e-10	-4.87873	0.000587756	-1.64628	0.000175581	-1.7561	1.03571e-07	-2.58738	7.83704e-09	-3.54639
ENSG00000048649	RSF1	1.26472e-05	-1.41301	0.000591027	-1.24215	0.68004	-1.02318	0.0100372	-1.16516	0.151286	-1.09724
ENSG00000172403	SYNPO2	0.873119	1.04281	0.000602098	2.45636	0.11664	-1.44971	0.122068	1.43786	0.811556	-1.0646
ENSG00000173530	TNFRSF10D	0.0740487	-1.75503	0.000603499	-2.83007	0.181126	1.43867	0.0318324	-1.81961	0.0117271	-2.27696
ENSG00000125378	BMP4	0.804191	1.13019	0.000604738	5.41239	0.797228	1.11773	0.860413	-1.07856	0.902293	1.06244
ENSG00000243234	AC010326.4	0.134808	-1.29193	0.000609383	-1.77081	0.368513	-1.14227	0.121136	-1.26088	0.537362	-1.10902
ENSG00000157693	C9orf91	0.0111959	1.3382	0.000614594	1.44041	0.0911448	-1.17754	0.135965	1.15284	0.121573	1.18507
ENSG00000099904	ZDHHC8	9.94663e-10	4.64695	0.000621919	1.71185	6.48256e-06	2.21129	7.98369e-06	2.17378	1.41078e-06	2.72943
ENSG00000174032	SLC25A30	8.18755e-05	-1.72516	0.000625319	-1.48289	0.000662995	-1.4834	8.18778e-07	-1.94434	0.00105697	-1.53395
ENSG00000141384	TAF4B	0.000232273	-2.32813	0.000628318	-1.95202	0.0591074	-1.40229	0.346503	-1.17647	0.00041143	-2.22677
ENSG00000133816	MICAL2	0.0639918	1.42508	0.00062916	1.87281	0.783207	1.04547	0.36913	1.15643	0.258863	-1.23461
ENSG00000166963	MAP1A	0.000302018	-2.33446	0.000640821	-1.98627	1.17332e-05	-2.64692	2.40346e-05	-2.49897	0.000174062	-2.43966
ENSG00000055211	C6orf72	0.000167665	-1.89525	0.000644558	-1.63236	0.000194894	-1.7393	3.46324e-05	-1.88888	0.000739819	-1.74082
ENSG00000124635	HIST1H2BJ	0.00347127	1.43732	0.000645445	1.46655	0.000108368	1.57706	1.53557e-07	2.05418	0.263704	1.13611
ENSG00000176871	WSB2	5.48473e-05	-2.4008	0.000649521	1.83993	0.163703	-1.25115	3.59753e-08	-3.49066	0.000392792	-2.08663
ENSG00000174938	SEZ6L2	0.0141179	-1.79582	0.000650057	-2.13236	0.904925	-1.02363	0.123386	-1.35968	0.585135	1.12981
ENSG00000189089	RIMKLP	0.490374	1.24322	0.000651482	-2.90576	0.060425	1.7129	0.130485	1.5288	0.564888	1.19888
ENSG00000237328	AC122129.4	0.148724	1.22707	0.000662453	-1.59927	0.76603	-1.03685	0.00403214	-1.46413	0.314914	-1.15109
ENSG00000198561	CTNND1	0.000890574	-2.80437	0.000663064	-2.52626	6.49646e-06	-3.9624	0.000122475	-2.96385	0.000178399	-3.33987
ENSG00000146094	DOK3	4.10918e-07	2.89893	0.0006645	1.68664	9.78592e-05	1.87621	6.74427e-06	2.15852	0.000472835	1.86026
ENSG00000159840	ZYX	3.62892e-06	-2.81106	0.000665364	1.79641	0.563307	1.09194	0.0400704	-1.38288	0.0877949	-1.35631
ENSG00000185483	ROR1	0.000944324	3.96506	0.000669237	-3.47145	0.0880213	1.76491	0.0141174	2.31893	0.0286435	2.33599
ENSG00000211854	AE000662.47	0.000119905	5.60917	0.000679881	3.58298	0.000218848	4.19608	3.5663e-05	5.26748	0.037851	2.27584
ENSG00000180879	SSR4	0.547937	1.06734	0.000683469	1.44078	0.157026	-1.14702	0.653794	-1.04322	0.548036	1.06732
ENSG00000136874	STX17	0.00366987	-1.32006	0.000694844	-1.3404	0.0825028	-1.1466	0.115816	-1.13009	1.42883e-05	-1.60092
ENSG00000225583	AC004690.3	0.000959356	-2.74664	0.00070521	-2.48306	0.537078	-1.15813	0.105941	-1.47926	0.219372	-1.40088
ENSG00000157216	SSBP3	0.812229	-1.02598	0.000705504	-1.43839	0.372561	-1.08889	0.00236093	-1.37405	0.28941	-1.12269
ENSG00000135596	MICAL1	0.0307432	1.24492	0.000707736	1.38279	0.0588057	1.18064	0.0986708	1.15344	0.179845	-1.14072
ENSG00000233426	AC007250.2	0.831905	1.01331	0.00071088	-1.2332	0.266218	-1.06351	0.00522956	-1.18007	0.597419	-1.03353
ENSG00000090104	RGS1	0.0290496	-3.24769	0.00071243	5.59388	0.766478	1.14273	0.21917	1.74537	0.0659267	2.65607
ENSG00000141644	MBD1	0.79903	-1.01801	0.00071275	1.26598	0.786475	1.01681	0.553993	1.03694	0.49395	-1.04936
ENSG00000059588	TARBP1	0.128559	-1.15291	0.000722893	-1.3589	0.849746	1.01529	0.133388	-1.13018	0.0332773	-1.22677
ENSG00000180479	ZNF571	0.786771	1.04134	0.000724179	-1.65347	0.924581	-1.01251	0.237511	-1.16936	0.490827	-1.10921
ENSG00000103363	TCEB2	0.000800033	1.43616	0.000726091	1.37529	0.00227362	1.32655	0.000103524	1.46612	3.94473e-05	1.60878
ENSG00000127526	SLC35E1	1.19524e-05	-1.29545	0.000727294	1.1715	0.00723373	-1.12811	0.747654	-1.01332	0.0173804	-1.12691
ENSG00000157350	ST3GAL2	0.00406624	-1.26949	0.000734319	-1.28876	0.00565585	-1.22172	0.000124167	-1.35012	9.89409e-05	-1.42088
ENSG00000110931	CAMKK2	0.000242131	1.3353	0.000734857	1.25367	0.205988	1.07909	0.011316	1.17342	0.124584	1.11209
ENSG00000090863	GLG1	0.000154782	-1.47857	0.000734905	-1.34127	0.00170354	-1.30957	3.91754e-05	-1.46594	0.000128702	-1.48807
ENSG00000124177	CHD6	0.880733	-1.00969	0.000739057	-1.24054	0.0274063	-1.14044	0.0975054	-1.10045	0.00441532	1.22224
ENSG00000184678	HIST2H2BE	2.69675e-06	1.91896	0.00074055	1.43044	0.0142188	1.27872	3.29057e-07	1.91814	2.83815e-05	1.73206
ENSG00000237535+ENSG00000237830+ENSG00000242495	AC007952.3+AC007952.4+AC106017.2	0.00460847	-2.24224	0.000742512	-2.39126	0.775452	1.06733	1.50578e-05	-3.40082	0.00140038	-2.5451
ENSG00000229754	IL8RBP	0.0282654	-2.19137	0.000746823	-3.11072	0.000913453	-3.06094	0.000778247	-3.09563	0.0174476	-2.3594
ENSG00000235777	AC114878.1	0.207059	-1.24836	0.000752658	-1.78275	0.163019	-1.2412	0.0855497	-1.30673	0.972629	1.00594
ENSG00000142515	KLK3	0.116579	1.27607	0.000761598	1.65737	0.00939035	1.45044	0.000707565	1.6638	0.180224	-1.22952
ENSG00000173540	GMPPB	0.0538943	1.18154	0.000761936	1.31979	0.860162	1.01292	0.106566	1.12771	0.24951	1.10186
ENSG00000197217	ENTPD4	1.41417e-08	1.74324	0.000770678	1.24609	2.05919e-06	1.43258	0.000134856	1.29666	0.000196793	1.33405
ENSG00000138767	CNOT6L	2.01145e-08	3.10571	0.000770827	1.58043	0.892919	1.01633	3.03639e-08	2.6236	4.40186e-08	2.95408
ENSG00000155660	PDIA4	0.00348765	-1.22346	0.000776868	1.23239	0.000315787	-1.25872	1.90174e-05	-1.33592	0.000345241	-1.29693
ENSG00000107779	BMPR1A	0.000141132	-1.81086	0.00078101	-1.55179	0.273341	-1.13698	0.00378266	-1.44189	0.0236152	-1.37165
ENSG00000240465	AC096645.2	0.0104565	-1.23779	0.000785938	1.29401	0.270414	1.07877	0.0237291	-1.17528	0.198918	-1.10651
ENSG00000105643	ARRDC2	4.20642e-05	3.1404	0.000791314	2.14687	0.0032417	1.92393	7.34906e-05	2.59304	9.80039e-05	2.90689
ENSG00000092621	PHGDH	2.15657e-06	2.50912	0.000796112	1.63872	4.64835e-06	2.1506	8.54899e-07	2.34488	0.000443693	1.82456
ENSG00000196532	HIST1H3C	6.37925e-05	2.35289	0.000802867	1.80405	0.00185581	1.71875	6.75625e-06	2.42437	5.14771e-05	2.38885
ENSG00000211766	AC104597.7	6.37462e-07	7.53387	0.000803206	2.71816	1.36317e-07	7.03027	2.96133e-08	8.32659	3.35713e-06	6.10298
ENSG00000107518	ATRNL1	0.167722	-2.43257	0.000805073	-8.13937	0.29903	-1.78929	0.0747484	-2.75983	0.512553	-1.51451
ENSG00000137845	ADAM10	0.00412945	-1.29379	0.000809143	-1.3121	0.557779	1.04312	0.120871	-1.12024	0.00267655	-1.31281
ENSG00000153113	CAST	3.93971e-06	-1.95725	0.000814659	-1.45474	0.0165269	-1.28845	0.0039958	-1.36522	1.38528e-05	-1.84693
ENSG00000232914	AC007965.7	0.000305604	-1.7588	0.000823494	-1.56178	0.048326	-1.27556	0.00256679	-1.48	0.0688458	-1.28901
ENSG00000160207	HSF2BP	0.00772439	-1.7389	0.000832189	-1.88633	0.617976	-1.08772	0.0688716	-1.37063	0.522176	-1.1311
ENSG00000170629	DPY19L2P2	0.00260185	-2.42342	0.000832667	-2.40536	0.0283777	-1.71274	0.155154	-1.39906	0.823448	1.06095
ENSG00000168807	SNTB2	0.00530855	-1.27541	0.000835516	-1.30273	9.57174e-05	-1.38629	0.0531312	-1.15073	0.0409802	-1.18661
ENSG00000197381	ADARB1	1.64846e-11	11.7503	0.000835783	1.96829	1.79399e-10	6.78931	0.00221844	1.83492	4.44501e-09	6.29673
ENSG00000178403	NEUROG2	0.181949	-1.68278	0.00083795	3.54354	0.937362	-1.02671	0.798477	1.08884	0.718823	-1.14777
ENSG00000183475	ASB7	6.21296e-05	-1.63619	0.000851198	-1.40034	0.0215473	-1.24374	1.42997e-05	-1.61834	0.000914988	-1.46729
ENSG00000156650	MYST4	0.00264759	-1.22631	0.00085711	-1.22397	0.561366	-1.03181	0.306235	-1.05677	0.0138796	-1.175
ENSG00000183704	AC134882.2	0.00229078	-2.07284	0.000859555	-2.03258	0.00448579	-1.79949	2.55282e-06	-3.15021	0.000582687	-2.33323
ENSG00000118322	ATP10B	0.692904	-1.06053	0.000860681	1.63284	0.48546	-1.09574	0.0246068	1.36076	0.246077	1.19116
ENSG00000177076	ACER2	0.000685088	2.66635	0.000869786	-2.30172	0.407752	-1.20334	0.735007	-1.07755	0.163613	1.43328
ENSG00000166532	AC092490.2	0.0335574	2.37057	0.00088624	-3.56073	0.0280821	2.1932	0.00326683	2.98076	0.0238488	2.51894
ENSG00000007933	FMO3	0.0154446	1.65263	0.000887097	1.89394	0.758114	-1.05392	0.1001	1.33208	0.278219	1.23772
ENSG00000180340	FZD2	0.0297922	-1.62499	0.000890309	-2.00724	0.00303997	-1.83884	5.62715e-05	-2.45823	8.69025e-05	-2.7059
ENSG00000064489	MEF2B	4.72027e-05	1.57372	0.000892732	1.35215	5.96479e-05	1.47754	3.625e-06	1.61346	2.23401e-06	1.76364
ENSG00000103257	SLC7A5	0.790898	-1.02779	0.00090015	1.40398	0.214003	1.12142	0.0722	1.18272	0.583864	1.05841
ENSG00000141279	NPEPPS	0.000584472	-1.25053	0.000905061	-1.20467	0.000114255	-1.25663	0.000691756	-1.21108	0.350142	-1.05497
ENSG00000237661	AC092474.3	0.00803601	-2.02712	0.000907362	-2.24315	0.0101418	-1.81946	0.00109027	-2.208	0.0116675	-1.94876
ENSG00000227038	AC005077.4	0.891296	1.02959	0.000924346	-2.01138	0.3944	-1.17437	6.32751e-05	-2.45229	0.425879	-1.18659
ENSG00000240230	COX19	0.0440235	-1.23379	0.000927387	-1.38594	4.80313e-05	-1.5397	2.57614e-08	-2.02998	5.99594e-08	-2.16731
ENSG00000007080	CCDC124	0.0541649	-1.13476	0.00092844	1.22899	0.0106555	1.16411	0.271996	1.06301	0.000336479	1.29962
ENSG00000125124	BBS2	0.00121696	-1.35033	0.000929978	-1.3093	2.05047e-05	-1.46391	0.00471695	-1.24863	0.211147	-1.11044
ENSG00000189325	C6orf222	1.33734e-05	1.67746	0.000933473	1.36436	0.310653	1.0892	7.06021e-08	1.88885	4.19355e-05	1.60587
ENSG00000043514	TRIT1	5.23445e-07	-1.70153	0.000938797	-1.29132	0.296689	1.07516	0.00315068	-1.24887	0.00138194	-1.32474
ENSG00000196236	XPNPEP3	1.1334e-06	-1.33011	0.000948198	-1.15495	0.372413	-1.03544	8.85844e-06	-1.24086	0.927707	-1.00401
ENSG00000108406	DHX40	0.475331	1.07372	0.000949733	-1.38213	0.377465	-1.08048	0.180773	-1.12514	0.249649	1.12273
ENSG00000130449	ZSWIM6	0.891463	1.0109	0.000954485	-1.29614	0.228568	-1.08907	6.27286e-05	-1.39702	0.0427776	-1.18362
ENSG00000067369	TP53BP1	0.790204	1.0163	0.000959191	-1.21917	0.0591056	1.11038	0.456349	-1.04047	0.188008	1.08494
ENSG00000167970	AC009065.1	0.127912	1.19714	0.000966078	1.45567	0.604758	1.05386	0.223851	1.13215	0.0539243	1.26041
ENSG00000105371	ICAM4	0.0031747	-2.01522	0.000967137	-2.0157	7.19771e-06	-2.93155	3.68391e-07	-3.67895	8.94819e-07	-4.10644
ENSG00000172296	SPTLC3	0.00189726	-4.15567	0.000967474	-3.81359	0.0006115	-4.11181	0.000158198	-4.93504	0.0122246	-3.01844
ENSG00000177025	C19orf18	0.0911191	-1.8154	0.000967901	-3.04725	0.519773	-1.21408	0.0557547	-1.81084	0.200989	-1.56077
ENSG00000054179	ENTPD2	8.78959e-09	-3.7931	0.000971554	-1.6511	0.000639993	-1.69457	0.000153533	-1.82188	6.0212e-05	-2.10761
ENSG00000243554	AC004967.3	0.546613	-1.20894	0.000973753	-2.77619	0.0417274	-1.79826	0.0144887	-2.04345	0.409976	-1.29724
ENSG00000089177	KIF16B	0.16655	-1.21318	0.000974725	-1.56105	0.0367671	1.30105	0.462024	1.09218	0.440125	-1.11211
ENSG00000212839	AC011506.2	0.177408	1.35808	0.000977763	2.06269	0.0449739	1.50574	0.197545	1.28967	0.877956	1.03475
ENSG00000148225	WDR31	0.0045838	-2.21478	0.000985326	-2.29939	0.00755843	-1.91662	0.000258549	-2.58958	9.24603e-05	-3.30757
ENSG00000077984	CST7	0.000833926	2.33886	0.0010026	2.067	3.43723e-05	2.70323	0.0747558	1.43309	0.15107	1.38892
ENSG00000166428	PLD4	0.00183133	1.80159	0.00100567	-1.73084	0.000307329	-1.86348	0.000873859	-1.74524	0.659526	-1.07747
ENSG00000049656	CLPTM1L	1.346e-07	1.77498	0.00101048	1.28627	1.21182e-08	1.78477	0.000312341	1.32763	0.000147334	1.41667
ENSG00000128923	FAM63B	0.00078176	-1.99534	0.00101349	-1.79621	0.049634	-1.38379	0.000289341	-1.94311	0.00171903	-1.8844
ENSG00000119314	ROD1	0.00589272	-1.28618	0.00102231	-1.31217	0.0755266	-1.14507	0.0690212	-1.14783	0.0428384	-1.19461
ENSG00000148303	RPL7A	0.0032463	1.24081	0.00104061	1.23955	0.893022	1.00787	0.00138002	1.23143	0.0774299	1.12909
ENSG00000120738	EGR1	0.48198	-1.2156	0.00104084	2.44265	0.00279049	2.23101	0.00342528	2.17429	0.170157	-1.47231
ENSG00000179750	APOBEC3B	0.00488292	-2.5373	0.00104578	-2.65659	0.0290277	-1.84223	0.00443185	-2.27522	4.02792e-05	-4.53913
ENSG00000135686	KLHL36	0.250613	-1.18444	0.00105365	-1.59826	0.00753065	-1.44662	6.26234e-05	-1.8422	0.0366964	-1.37516
ENSG00000150907	FOXO1	1.0928e-05	3.66255	0.00105618	2.13406	6.13325e-05	2.70855	2.00314e-05	2.94827	1.24428e-05	3.61755
ENSG00000175832	ETV4	0.0320961	-1.93764	0.00106436	2.57424	0.0432959	1.7231	0.0678368	1.62285	0.112431	-1.61368
ENSG00000151490	PTPRO	0.000952627	-2.91541	0.00106598	-2.51251	4.46062e-05	-3.46962	4.61369e-06	-4.32372	8.9322e-07	-6.52942
ENSG00000226943	RP11-740N7.2	0.0457496	-1.16609	0.00108077	1.2673	0.940585	-1.00482	0.882041	-1.00956	0.976283	-1.00219
ENSG00000163191	S100A11	0.0254624	-2.27146	0.00108319	-3.0578	0.0144151	-2.21985	0.00399087	-2.60429	0.832814	-1.07606
ENSG00000168676	KCTD19	0.171088	-1.52629	0.00108847	-2.64773	0.0882026	-1.59616	0.0557318	-1.69142	0.0882197	-1.70378
ENSG00000184939	ZFP90	0.144826	-1.2632	0.00109447	-1.65424	0.144807	-1.22757	0.198779	-1.19543	0.126622	-1.27808
ENSG00000234823	AL035696.4	8.58594e-06	2.96123	0.00109819	1.85935	0.0281915	1.48022	0.00645002	1.64581	0.00012212	2.41149
ENSG00000161048	NAPEPLD	0.769512	-1.05007	0.00110902	-1.70757	0.273704	-1.17605	0.0844138	-1.29567	0.508742	1.11697
ENSG00000150637	CD226	1.85823e-05	-7.3461	0.00111161	-3.33598	0.00745204	-2.60037	4.59155e-06	-6.84849	2.16474e-05	-7.17862
ENSG00000215302	AC127502.1	0.467124	1.35608	0.00111904	-3.80452	0.131757	1.75928	0.864297	1.06401	0.0516864	2.32898
ENSG00000233804	AP002884.2	0.148125	-1.42874	0.00112172	-2.16661	0.938825	1.01637	0.690625	-1.08736	0.204463	-1.36531
ENSG00000119950	MXI1	6.9673e-06	-1.8001	0.0011272	-1.39082	4.13625e-06	-1.70773	6.00676e-07	-1.83002	6.33123e-07	-1.99593
ENSG00000154016	GRAP	7.09419e-06	2.31771	0.0011281	-1.60367	0.620971	-1.0662	0.100624	-1.24265	0.00741996	1.53403
ENSG00000231994	AC007461.4	0.400052	1.14598	0.00113472	1.67314	0.518268	1.09581	0.0538122	1.3251	0.0502608	1.38866
ENSG00000188171	ZNF626	0.869948	1.03039	0.00113485	-1.79628	0.117079	-1.29486	0.402105	-1.14401	0.208968	1.26336
ENSG00000134864	A2LD1	1.97801e-06	-3.83931	0.0011364	-1.99628	0.000697415	-2.08146	1.42029e-06	-3.31543	0.000181805	-2.58753
ENSG00000065882	TBC1D1	7.10799e-10	2.89503	0.00113869	1.40892	1.7286e-07	1.98205	5.45464e-08	2.07084	8.16673e-07	2.02857
ENSG00000167555	ZNF528	0.9624	1.0118	0.00116479	-2.21393	0.827761	-1.04867	0.297823	-1.25667	0.279063	-1.31366
ENSG00000110448	CD5	0.00432103	-4.86135	0.00117185	-5.01419	0.354198	-1.51362	0.00451273	-3.93602	0.112909	-2.27817
ENSG00000157500	APPL1	0.256584	-1.10558	0.00117807	-1.32082	0.223797	-1.09926	0.0049939	-1.26289	0.00236733	-1.34266
ENSG00000147434	CHRNA6	1.03791e-10	-51.4513	0.00118109	-3.14306	0.184739	-1.53129	0.0358198	-1.99391	6.13303e-05	-5.67775
ENSG00000217555	CKLF	0.0292081	-1.89796	0.00118563	2.4304	0.498692	-1.1808	0.012436	-1.9178	0.140533	1.52282
ENSG00000237859	BX842559.2	0.00799668	-1.31435	0.00118742	-1.35437	0.20394	-1.11405	0.0155327	-1.2391	0.060169	-1.20451
ENSG00000227938	AC104695.3	0.472923	1.18364	0.00120159	2.10345	0.587635	1.11795	0.172657	1.32762	0.454019	1.19239
ENSG00000164305	CASP3	0.0062356	-1.24304	0.00120503	1.26178	0.544257	1.0398	0.0823572	-1.1212	0.000662669	-1.32883
ENSG00000104133	SPG11	0.000431254	-1.3859	0.00122736	-1.29066	0.0691445	-1.14219	0.00656134	-1.22995	0.0590249	-1.17099
ENSG00000058262	SEC61A1	0.00976364	-1.23482	0.00122823	1.27169	0.00728942	-1.21333	0.0172088	-1.18235	0.00267625	-1.28645
ENSG00000014919	COX15	0.00358556	-1.20029	0.00122968	-1.19805	0.00504349	-1.16547	0.000324344	-1.23007	0.00022281	-1.279
ENSG00000166250	AP000926.2	0.61213	-1.0996	0.00124503	1.80785	0.0156743	1.52643	0.0153037	1.52463	0.917102	-1.01963
ENSG00000078687	TNRC6C	4.18321e-05	1.68715	0.00126174	1.39368	9.25848e-06	1.67339	0.000327742	1.4639	0.00688934	1.36038
ENSG00000170759	KIF5B	0.583782	1.08662	0.00126265	-1.61367	0.794004	1.03526	0.132925	-1.22502	0.611263	1.08008
ENSG00000058668	ATP2B4	1.84471e-08	-3.3207	0.00126719	-1.57972	0.0954885	1.2436	0.0538016	-1.28806	2.48641e-07	-2.79822
ENSG00000111224	PARP11	0.845297	1.01864	0.00126753	-1.34912	0.0945022	-1.154	0.258702	-1.09907	0.295939	-1.10528
ENSG00000134222	PSRC1	2.45228e-07	2.0871	0.00127122	1.38619	5.65213e-05	1.55428	7.13254e-05	1.53675	1.43913e-07	2.13855
ENSG00000239456	TRIM34	0.0167026	-1.3499	0.00127396	-1.45022	0.584178	-1.05826	0.0605075	-1.22138	0.000131973	-1.70337
ENSG00000074181	NOTCH3	0.953193	1.01587	0.00127919	-2.33473	0.0874204	1.51522	0.0175955	-1.80633	0.0027429	-2.43496
ENSG00000176014	TUBB6	0.00869314	1.28286	0.00128278	1.31985	9.19539e-05	1.43367	0.000523844	1.35653	0.072323	1.17773
ENSG00000157734	SNX22	1.01705e-11	4.86069	0.00129145	1.49892	1.50362e-07	2.28407	1.91257e-08	2.52411	3.02107e-09	3.24597
ENSG00000125846	ZNF133	2.88101e-05	-1.86735	0.00129823	-1.4676	0.0193905	-1.30369	0.00800324	-1.35557	0.00195633	-1.52204
ENSG00000115084	SLC35F5	0.68062	1.04844	0.00129842	-1.43625	0.684611	-1.0418	0.0307448	-1.25557	0.424092	-1.09673
ENSG00000155130	MARCKS	2.47016e-06	-2.1507	0.00131243	-1.48165	0.106378	-1.19951	0.000376474	-1.5642	0.000247738	-1.70583
ENSG00000147894	C9orf72	0.214635	1.25302	0.00133235	-1.75484	0.498568	-1.11254	0.914608	-1.01684	0.280135	1.21591
ENSG00000226800	C19orf29OS	0.237064	1.15462	0.00133519	1.4575	0.253176	-1.12952	0.66938	1.04565	0.316332	1.12897
ENSG00000128438	TBC1D27	0.259823	1.16821	0.00133527	1.5343	0.0445976	1.28513	0.044081	1.28378	0.483349	-1.10062
ENSG00000049192	ADAMTS6	0.204078	1.21186	0.00134319	-1.5957	0.847082	-1.02548	0.0722433	-1.27301	0.151121	-1.24396
ENSG00000139626	ITGB7	1.37015e-07	-6.86426	0.00134768	-2.26999	0.216776	-1.33308	8.04101e-07	-4.4963	9.18864e-07	-5.52943
ENSG00000122490	PQLC1	0.0589078	1.13664	0.00135126	1.22719	0.0973004	1.10268	0.00781587	1.1778	0.443895	-1.05149
ENSG00000221955	SLC12A8	0.369333	1.21007	0.00136322	1.93649	0.720555	1.06841	0.478706	1.13961	0.806808	1.05286
ENSG00000111144	LTA4H	0.260647	-1.13143	0.00137302	-1.4043	0.000745508	-1.44073	0.00199038	-1.38455	0.0491334	-1.24909
ENSG00000042980	ADAM28	0.000234571	3.97325	0.00137417	2.73283	0.672875	-1.12635	2.74174e-07	7.22508	1.31986e-07	10.7281
ENSG00000166262	C15orf33	0.000642204	-2.24305	0.00137705	-1.91343	0.113739	-1.34356	0.000627921	-2.02515	0.033808	-1.58724
ENSG00000182149	KIAA0174	4.80531e-06	-1.30773	0.00138533	-1.15413	0.741742	1.01333	0.0278953	-1.09697	0.0150445	-1.12626
ENSG00000112038	OPRM1	0.645263	1.07504	0.00138969	1.63437	0.999905	-1.00002	0.0267601	1.37701	0.620837	-1.08089
ENSG00000118257	NRP2	0.165375	1.51687	0.00140013	2.50968	2.52754e-05	3.8157	2.52149e-06	4.8119	0.010337	2.2528
ENSG00000169118	CSNK1G1	1.01893e-06	-1.41915	0.00140302	-1.18315	0.00205939	-1.17588	0.000157363	-1.23246	0.00060074	-1.23522
ENSG00000173064	C12orf51	0.0146588	1.17091	0.00140387	-1.20817	0.000879967	1.22184	0.0159626	1.14514	0.0488149	1.13244
ENSG00000224959	AC017002.3	0.317901	1.46853	0.00140919	3.28739	0.212585	-1.5272	0.0106072	2.49034	0.197681	1.64754
ENSG00000214013	GANC	0.707897	1.03029	0.00141756	-1.28218	0.0012953	-1.28764	5.76692e-05	-1.40061	1.95307e-05	-1.52357
ENSG00000167685	ZNF444	0.990439	1.00116	0.0014398	-1.35079	0.0181848	-1.23702	0.204488	-1.1146	0.988354	1.00141
ENSG00000218631	AL117344.2	0.958105	-1.01069	0.00145258	-1.87931	0.344684	-1.18471	0.0789374	-1.37822	0.604049	1.11102
ENSG00000125740	FOSB	1.44484e-05	2.03453	0.00145545	1.5048	0.186163	1.16779	0.00759082	1.3921	0.000318753	1.7306
ENSG00000228486	AC017099.1	0.0218286	-1.55738	0.00146011	-1.76319	0.00987414	-1.55968	0.00276078	-1.69226	0.0658464	-1.41596
ENSG00000073417	PDE8A	0.382707	1.21733	0.0014667	-2.00486	0.0101055	-1.72198	0.29962	1.22674	0.975886	-1.00678
ENSG00000153487	ING1	1.64298e-06	1.69691	0.00147591	1.29783	0.0090287	1.23046	0.00017631	1.38064	4.46208e-05	1.51569
ENSG00000185215	TNFAIP2	9.17076e-07	-9.47332	0.00148311	-2.9043	9.79845e-07	-7.13177	0.00171908	-2.85297	0.00389107	-2.96958
ENSG00000122188	LAX1	0.042233	-1.25607	0.00148384	1.39546	3.6748e-05	1.60646	0.129448	1.15637	2.61813e-05	-1.74153
ENSG00000114302	PRKAR2A	0.000103752	-1.48448	0.00148614	-1.30397	0.0118088	-1.22463	4.3605e-05	-1.44768	7.92895e-05	-1.49808
ENSG00000153093	ACOXL	0.0337138	-1.44997	0.00148816	1.677	0.119324	-1.26309	0.116321	-1.26361	0.254267	-1.21211
ENSG00000114988	LMAN2L	3.00087e-06	-1.82163	0.00149268	-1.36008	0.816432	1.02038	0.00451668	-1.30797	0.0146981	-1.29467
ENSG00000162843	WDR64	0.000123924	-3.2672	0.00149953	-2.2409	8.61578e-05	-2.92062	4.53779e-05	-3.0718	0.00119345	-2.58507
ENSG00000138594	TMOD3	0.000723388	-1.50812	0.00151672	-1.39163	0.0107435	-1.29269	0.00129833	-1.39976	0.00813388	-1.357
ENSG00000046651	OFD1	1.04956e-05	1.60729	0.00153003	-1.30364	0.879839	1.01142	0.206662	-1.1006	0.0184758	1.2394
ENSG00000147570	DNAJC5B	2.99014e-07	-12.0062	0.0015375	-2.98365	0.0598114	-1.83411	0.0125056	-2.2806	5.19951e-05	-5.643
ENSG00000183340	JRKL	0.915515	-1.01082	0.00154144	-1.36882	0.403496	-1.07778	0.336552	-1.08958	0.733052	-1.03523
ENSG00000181722	ZBTB20	0.264201	-1.26235	0.00154622	-1.8907	0.109125	-1.3468	0.0226674	-1.54246	0.0153644	-1.70405
ENSG00000151150	ANK3	0.8372	1.06026	0.00155356	2.41214	0.99869	-1.00041	0.272475	1.31769	0.147342	1.52532
ENSG00000196187	TMEM63A	0.0087223	-1.25789	0.00155664	-1.28433	0.057509	-1.15076	8.51787e-10	-2.00076	1.30314e-08	-1.98487
ENSG00000160957	RECQL4	4.17507e-06	1.87323	0.0015625	1.38761	0.00245369	1.36725	3.43136e-06	1.74106	8.61708e-05	1.64576
ENSG00000135723	FHOD1	0.0372866	1.26208	0.00158199	1.38904	0.701617	-1.0365	0.131008	1.15454	0.313901	-1.11451
ENSG00000197956	S100A6	2.33126e-06	-3.48595	0.00159815	-1.86744	9.34951e-05	-2.29307	0.000484126	-2.03197	5.31953e-05	-2.69445
ENSG00000244498	AL513122.2	0.0724047	-1.72954	0.00160665	-2.47533	0.52877	1.17737	0.0045537	-2.21891	0.653617	1.14143
ENSG00000119778	ATAD2B	0.0108212	-1.43409	0.0016178	-1.49888	0.0456638	1.27261	0.561018	-1.06912	0.280947	-1.15437
ENSG00000183878	UTY	0.130453	-1.15343	0.00162109	-1.32742	0.920747	1.00807	0.905042	1.00961	0.149773	-1.14525
ENSG00000196459	TRAPPC2	0.0811056	-1.38247	0.00162353	-1.73736	0.710464	-1.0603	0.0568088	-1.36379	0.180276	-1.27802
ENSG00000234043	RP11-56M3.1	0.438905	1.24008	0.00163227	-2.33837	0.0688245	1.58024	0.42621	1.21269	0.10459	-1.58658
ENSG00000124496	TRERF1	0.0100735	-1.53838	0.00164297	-1.61172	0.0134657	-1.43449	0.152373	-1.21915	0.00540777	-1.60272
ENSG00000141068	KSR1	0.209717	1.34873	0.00164376	2.05511	0.000559279	2.25734	0.025973	-1.61752	0.273655	-1.29692
ENSG00000105402	NAPA	0.0636112	-1.12814	0.0016444	1.21194	8.39209e-06	-1.36257	0.0441946	-1.12163	0.00262011	-1.23211
ENSG00000157782	CABP1	0.000223681	-3.27829	0.0016497	-2.32518	0.0274048	-1.75333	0.0295923	-1.73188	0.000316752	-3.15635
ENSG00000186038	HTR3E	0.143977	1.30931	0.00165004	1.73904	0.603348	1.08585	0.000933865	1.8027	0.217969	1.25315
ENSG00000196648+ENSG00000197978	AC010724.5+AC135995.5	0.0469755	-1.94666	0.00166184	-2.67708	0.0162941	-2.05807	0.0597235	-1.72928	0.00635209	-2.59288
ENSG00000143333	RGS16	0.0449872	1.25613	0.00166417	1.39614	0.574314	1.05525	9.49861e-06	-1.69784	0.396932	1.09729
ENSG00000224896	AL162428.1	0.155223	1.20076	0.00167206	1.47119	0.307259	1.12083	0.296082	1.123	0.0164507	1.38013
ENSG00000198648	STK39	0.000925125	3.11648	0.00167333	2.52884	0.00221061	2.46985	0.000123813	3.32477	0.00191884	2.85133
ENSG00000225830	ERCC6	4.80501e-05	-1.6472	0.00168416	-1.36346	0.92544	1.00834	0.0317048	-1.22073	0.0076986	-1.33937
ENSG00000144285	SCN1A	0.617624	1.07388	0.00168958	1.5469	0.859165	1.02242	0.000117313	1.7651	0.0318399	1.37972
ENSG00000207737	hsa-mir-181b-2	0.244968	-1.60647	0.00171556	-3.41577	0.0141172	-2.52424	0.0274089	-2.26032	0.00166511	-4.11398
ENSG00000187461	C6orf114	0.0594607	1.88563	0.00171709	2.68844	0.000396741	3.19699	0.0020092	2.6406	0.0111437	2.41795
ENSG00000136425	CIB2	0.00995876	-2.56418	0.00173176	-2.81598	0.000470527	-3.31252	1.64031e-05	-4.87666	0.00595132	-2.76148
ENSG00000219626	C2orf84	0.67225	-1.07826	0.00173312	-1.72115	0.191641	-1.23067	0.0413936	-1.39243	0.610536	-1.09504
ENSG00000161533	ACOX1	2.67836e-07	-1.91654	0.00173523	-1.32347	3.61616e-05	-1.5014	4.17505e-07	-1.73575	4.90339e-05	-1.57141
ENSG00000197808	ZNF461	0.220168	-1.20979	0.00173607	-1.59449	0.0515236	-1.31302	0.0489247	-1.31497	0.224093	-1.20778
ENSG00000114062	UBE3A	0.0325871	-1.15638	0.00174941	-1.21784	0.0261515	-1.14254	0.0228772	-1.14542	0.0349139	-1.15398
ENSG00000065883	CDC2L5	0.181828	1.10008	0.00175312	-1.23821	0.784573	1.01696	0.457454	-1.04669	0.83421	-1.01477
ENSG00000183722	LHFP	0.0598463	-1.75341	0.0017706	-2.39632	0.230875	1.35847	0.0445014	1.69128	0.656707	1.13626
ENSG00000137502	RAB30	0.0648439	-1.26709	0.00177643	-1.45635	0.403278	-1.0955	0.175036	1.16053	0.284464	1.14315
ENSG00000166275	C10orf32	0.104107	-1.41765	0.00177764	-1.88711	0.0478783	-1.45967	0.00137313	-1.92323	0.58892	-1.11967
ENSG00000169403	PTAFR	0.000443101	-2.26981	0.00178365	-1.85147	0.0553674	1.42536	0.79273	1.04746	0.409459	-1.1831
ENSG00000240563	L1TD1	0.602303	1.09136	0.0017851	1.66402	0.891423	-1.02024	0.561787	-1.0886	0.735504	1.05821
ENSG00000232459	OR4F14P	0.364188	-1.06441	0.00179018	1.23053	0.80852	1.01461	0.507581	1.04034	0.130712	1.11145
ENSG00000121898	CPXM2	0.243494	1.29578	0.00179121	1.94638	0.819346	-1.04486	0.121828	1.35398	0.72018	-1.08166
ENSG00000204580	DDR1	0.00905017	-1.66077	0.00179351	-1.72876	0.012043	-1.53065	0.000975701	-1.79652	0.00368676	-1.77735
ENSG00000166509	CLEC3A	0.0332829	-1.52559	0.00179361	1.77494	0.138205	1.28582	0.00605993	1.63451	0.395408	-1.17532
ENSG00000141040	ZNF287	0.379152	1.24267	0.00179813	-2.10655	0.0665951	-1.50591	0.191739	-1.32842	0.0340286	1.7265
ENSG00000152217	SETBP1	0.0821844	1.77716	0.00180566	2.64432	0.12767	1.55075	0.0696941	-1.68971	0.0294658	2.08442
ENSG00000232845	AC016752.5	0.000990808	-1.74779	0.001809	-1.57611	0.120568	-1.23299	0.000658042	-1.66187	0.194569	-1.21874
ENSG00000211675	D87023.4	0.0287639	2.72509	0.0018119	-3.74458	0.386449	-1.39502	0.907858	-1.0448	0.100826	2.08465
ENSG00000139514	SLC7A1	0.0353126	1.20449	0.00181337	1.29121	0.52205	1.0486	0.0892935	1.13726	0.0587501	1.17993
ENSG00000099341	PSMD8	0.00287643	-1.20122	0.00182044	1.18389	0.0820095	1.09169	0.140559	1.07587	0.0148477	1.15578
ENSG00000238167	AC061992.5	0.411601	1.16931	0.00182456	1.77567	0.0118595	1.56598	0.295919	1.19045	0.12645	1.34526
ENSG00000197872	FAM49A	0.0136017	4.28557	0.00182608	5.32035	0.865911	1.08501	0.938092	1.03797	0.000423533	9.39636
ENSG00000116957	TBCE	0.0654228	-1.27461	0.00183631	-1.46922	0.618337	1.05715	0.0826998	-1.21933	0.828149	1.02792
ENSG00000239614	AC117474.3	0.425615	1.23746	0.00184493	2.23752	0.55408	1.14844	0.533995	1.15551	0.231234	1.38129
ENSG00000154122	ANKH	1.45442e-06	3.48498	0.00185498	1.81248	5.20536e-08	3.84653	1.84913e-08	4.13866	2.75478e-06	3.30688
ENSG00000182053	AC084851.1	0.837004	1.04687	0.00186441	1.96242	0.529585	1.13124	0.0158113	1.6486	0.985931	1.00393
ENSG00000189233	C8orf80	0.0475064	1.56408	0.00186515	1.92356	0.00477551	1.79594	0.0140278	1.64054	0.000161837	2.61534
ENSG00000241292	AC002467.2	0.342117	1.13133	0.00187239	1.47599	0.961554	1.00545	0.0661057	1.23848	0.167449	1.1988
ENSG00000175600	C7orf10	4.80061e-05	-3.58483	0.00187765	-2.18822	0.443426	-1.19142	0.407996	-1.20683	0.831487	-1.05663
ENSG00000014641	MDH1	0.0143722	-1.34769	0.00187774	1.41167	0.0171962	-1.28907	0.00422358	-1.36587	0.443881	1.09176
ENSG00000184307	ZDHHC23	0.0325793	1.26271	0.00189573	-1.36812	0.111559	1.16057	0.261052	-1.10847	0.00224534	1.42265
ENSG00000162065	TBC1D24	4.61756e-06	2.12071	0.00190343	1.4714	0.0098048	1.3667	0.000165953	1.64003	0.00020147	1.74689
ENSG00000235706	AL356017.1	0.0358156	-2.00394	0.00190531	-2.59148	0.0900963	-1.62258	0.012612	-2.08576	0.0129092	-2.31713
ENSG00000128585	MKLN1	5.06333e-05	-1.46529	0.00190815	-1.26479	0.581108	1.0385	0.126145	-1.11226	0.0500507	-1.17243
ENSG00000227462	AL157831.3	0.815079	1.02957	0.00190858	1.45668	0.144176	1.17753	0.131765	1.18265	0.278434	-1.14653
ENSG00000230598	OR2H4P	0.393933	-1.17114	0.00191757	1.74194	0.0734474	1.3489	0.0799267	1.33686	0.0526693	1.44991
ENSG00000135457	TFCP2	0.429013	1.38102	0.00192912	3.39735	0.606818	-1.20152	0.968922	1.01386	0.808591	1.10325
ENSG00000236012	AL356387.1	0.0024403	-2.50338	0.0019331	-2.27561	0.357105	-1.24903	0.000126082	-2.94775	0.0103691	-2.12283
ENSG00000152208	GRID2	0.81914	-1.04163	0.00194222	1.71172	0.119092	-1.28473	0.558122	1.09565	0.0690492	1.39987
ENSG00000222014	RAB6C	0.010636	-1.6102	0.00194311	-1.68556	0.0899447	-1.3049	0.811133	-1.03675	0.971191	-1.00627
ENSG00000197386	HTT	0.00480688	-1.30945	0.00194414	-1.30118	0.335627	-1.07741	0.0211287	-1.20484	0.0191532	-1.24318
ENSG00000168274	HIST1H2AE	0.00189663	1.39935	0.00194432	1.33907	9.21224e-05	1.48791	2.83499e-05	1.54393	0.0370547	1.23627
ENSG00000133422	MORC2	0.047053	1.13982	0.00194527	-1.2093	0.00157496	1.21663	0.158868	1.08236	0.816887	1.01472
ENSG00000203485	INF2	0.000408707	1.68084	0.0019458	1.46705	0.020577	1.31587	0.7181	1.04088	0.145343	1.20876
ENSG00000226106	AL139294.2	0.0148841	-2.40439	0.00194754	-2.76022	0.0148497	-2.16004	0.0714475	-1.73129	0.0536101	-1.96982
ENSG00000227396	D87017.6	0.0274275	3.22227	0.00195334	-4.5412	0.717153	-1.17339	0.283445	1.60891	0.0797902	2.48604
ENSG00000081320	STK17B	0.0176486	1.48643	0.00196474	1.60306	8.01075e-06	2.17705	5.83703e-05	1.94146	0.00916939	1.55446
ENSG00000162734	PEA15	1.45719e-05	-1.53463	0.00197147	1.26885	0.58344	-1.03894	0.646017	-1.03225	0.185879	-1.11263
ENSG00000034152	MAP2K3	1.42002e-07	2.85682	0.0019729	1.53504	0.0223463	1.35363	0.0312433	1.32534	5.56814e-05	2.00238
ENSG00000223946	AL513008.2	0.0585524	1.6706	0.00197639	2.19049	0.376811	1.22616	0.258481	-1.29737	0.865475	-1.04516
ENSG00000146676	PURB	0.444909	1.05961	0.00197717	-1.25427	0.214842	-1.08696	0.153245	-1.10063	0.492591	-1.05332
ENSG00000138613	APH1B	0.0228905	-1.30437	0.00198433	-1.39275	0.00667662	-1.32988	0.0156896	-1.28118	0.0341356	-1.27822
ENSG00000152495	CAMK4	0.866677	1.02108	0.00198572	-1.45282	0.872987	1.01758	0.0258534	-1.29062	0.00034823	-1.67397
ENSG00000165434	PGM2L1	0.351222	-1.29282	0.0019874	-2.27125	1.58966e-05	-3.62405	0.000673012	-2.51902	0.00680302	-2.23111
ENSG00000223438	AL121881.1	0.852176	1.02605	0.0019947	1.51383	0.0259424	1.32993	0.956231	-1.00662	0.48406	1.10195
ENSG00000188687	SLC4A5	3.06724e-07	-4.53225	0.00199765	-1.90762	0.114473	-1.35813	0.00697567	-1.73148	2.44992e-05	-3.06034
ENSG00000164237	CMBL	0.000831632	-3.72792	0.00199874	-2.82976	0.0053638	-2.51904	0.000221689	-3.68929	0.00167564	-3.3815
ENSG00000184860	SDR42E1	0.0257338	-1.49209	0.00199874	-1.66486	0.414731	-1.13012	0.0320921	-1.39613	0.508277	-1.11938
ENSG00000171862	PTEN	0.00878446	1.23164	0.00200848	-1.24716	0.654267	-1.02939	0.21503	1.08421	0.130554	1.12084
ENSG00000177200	CHD9	0.0541732	-1.21802	0.00204391	-1.34239	0.10134	-1.1567	0.0297675	-1.21684	0.0668511	-1.20561
ENSG00000187626	ZKSCAN4	0.000817634	-1.61115	0.00204445	-1.45551	0.411018	-1.09532	0.00537172	-1.39364	0.0550155	-1.28465
ENSG00000133574	GIMAP4	0.000757189	-2.50687	0.00204679	-2.04909	0.0208257	-1.6749	0.251982	-1.2745	0.0265939	-1.75275
ENSG00000140105	WARS	1.57507e-05	-1.90263	0.00204806	1.43059	0.471635	1.07889	0.14109	-1.17006	0.916995	-1.01254
ENSG00000162062	C16orf59	4.04381e-08	2.08639	0.00204811	1.31978	2.04901e-05	1.53532	9.13727e-08	1.84205	1.37887e-05	1.65434
ENSG00000181481	RNF135	3.22562e-06	-6.30866	0.00205106	-2.49669	0.000847298	-2.76419	0.000333956	-3.02983	1.04699e-05	-5.44329
ENSG00000101144	BMP7	1.18073e-08	7.24122	0.00205835	2.00518	0.568305	1.12385	0.00109419	2.11152	3.96761e-13	28.7376
ENSG00000154380	ENAH	2.0249e-07	-2.95868	0.00206913	-1.5683	0.0360786	-1.33724	2.61637e-07	-2.53592	0.000231073	-1.91208
ENSG00000223609	HBD	0.152678	1.7295	0.00208811	3.06232	0.876417	-1.05244	0.128681	1.66314	0.803178	-1.09788
ENSG00000138670	RASGEF1B	0.0016192	5.48934	0.00210529	4.21763	3.90207e-05	8.34775	6.14509e-05	7.62461	0.000311119	7.54279
ENSG00000211952	AB019439.16	0.0868901	-1.24149	0.00211711	1.44034	0.000797726	-1.50619	0.00337598	-1.41133	0.0900319	-1.23869
ENSG00000196761	AC020928.1	2.33084e-08	2.56038	0.00212135	-1.408	0.00243799	1.40329	0.00277041	1.39275	4.10918e-06	1.97406
ENSG00000145545	SRD5A1	0.0648734	1.19829	0.00212241	-1.32493	0.0235205	1.21969	0.0202207	1.22489	0.189459	1.13446
ENSG00000105819	PMPCB	0.117867	-1.1671	0.00212521	-1.33215	0.920892	1.00842	0.0361754	-1.20253	0.35445	1.09405
ENSG00000170915	PAQR8	0.195756	-1.27306	0.00214297	-1.72597	0.060389	-1.36889	0.129699	-1.28166	0.105225	-1.35738
ENSG00000188785	ZNF548	0.0860641	1.14256	0.00214742	-1.25083	0.661696	-1.02933	0.78479	-1.01805	0.0493634	-1.16672
ENSG00000154146	NRGN	5.04689e-09	6.72638	0.00215498	1.88774	0.00116184	1.98678	0.00111329	1.98378	4.43188e-08	5.39396
ENSG00000205217	FAM106B	0.257284	1.23201	0.00215578	1.71715	0.28867	1.18671	0.212712	1.22217	0.00449532	1.76042
ENSG00000117399	CDC20	2.11414e-05	1.45539	0.00215934	1.2365	2.36528e-07	1.56367	4.13091e-08	1.63696	3.28501e-07	1.64737
ENSG00000197701	ZNF595	0.0297666	1.31514	0.00215951	1.4274	0.387214	1.09576	0.0563204	1.23011	0.019249	1.34666
ENSG00000182217+ENSG00000183941	HIST2H4A+HIST2H4B	0.000426956	1.68967	0.00216475	1.468	0.00667768	1.39625	0.000723782	1.54263	0.000119131	1.80374
ENSG00000211772	TRBC2	1.43959e-05	5.95258	0.00216622	2.66401	1.16208e-05	4.90549	2.46322e-06	5.82627	1.39085e-05	5.97994
ENSG00000091986	CCDC80	0.317225	-1.22886	0.00217044	1.83361	0.32281	-1.19568	0.0582646	1.4192	0.636173	-1.10146
ENSG00000006075	CCL3	0.00012341	-10.5585	0.00217125	4.65591	0.0223044	-3.0028	0.000331296	-6.5376	0.00348855	-5.28334
ENSG00000154608	CEP170L	0.728288	-1.0959	0.00217305	-2.18835	0.893568	1.03139	0.293273	-1.27646	0.261703	1.34937
ENSG00000184669	AC116533.1	0.0648316	1.67887	0.00217729	2.23291	0.267847	-1.30502	0.260766	-1.30794	0.510202	-1.19568
ENSG00000184903	IMMP2L	0.0032445	-1.54893	0.00217858	-1.4925	0.228081	-1.15573	0.00604242	-1.42049	0.0228415	-1.38391
ENSG00000168778	TCTN2	0.00043669	-2.14877	0.00218068	-1.75167	0.253779	-1.2111	0.00259283	-1.73147	0.463194	-1.14926
ENSG00000164603	C7orf60	0.0949131	-1.25552	0.00218176	-1.48099	0.639117	-1.05599	0.00427988	-1.43455	0.171245	-1.20263
ENSG00000186231	KLHL32	0.62582	-1.08974	0.00218825	-1.68617	0.367327	-1.15062	0.10836	-1.28806	0.469985	-1.13625
ENSG00000081760	AACS	4.51403e-06	-1.92957	0.00219038	-1.3932	1.12643e-07	-2.07876	4.63332e-06	-1.77142	2.88865e-08	-2.468
ENSG00000140563	MCTP2	0.635374	-1.06247	0.00219054	-1.46061	0.0262546	-1.30059	0.670912	1.04843	0.105532	-1.23671
ENSG00000116852	KIF21B	3.92486e-08	2.12799	0.00219434	1.32591	0.0095035	1.26259	0.00123601	1.35163	0.000112872	1.54678
ENSG00000176485	PLA2G16	0.461154	-1.28325	0.00219825	-2.71643	0.00293645	-2.64134	0.00847928	-2.30436	0.142778	-1.65686
ENSG00000140104	C14orf79	0.0122107	-2.43017	0.00222118	-2.66236	0.122979	-1.58199	0.00190938	-2.70986	0.0015924	-3.21606
ENSG00000129007	CALML4	0.0272126	1.3962	0.00222772	1.52851	0.112318	1.22754	0.000137026	1.75624	0.000849512	1.72026
ENSG00000121380	BCL2L14	0.00138238	-1.73435	0.00224655	-1.57401	0.00193895	-1.59169	3.75241e-05	-1.95713	8.26526e-07	-2.74779
ENSG00000152128	TMEM163	0.00199965	-4.25626	0.002247	-3.47257	0.982163	1.00828	0.0222073	-2.43071	0.0475489	-2.38684
ENSG00000145087	STXBP5L	0.836185	1.07691	0.00225175	-2.88933	0.451816	1.26867	0.599148	1.17889	0.515925	1.26336
ENSG00000086967	MYBPC2	0.991938	1.00288	0.00226231	-2.3257	0.20971	1.37621	0.0489322	1.66696	0.0338476	1.88955
ENSG00000070669	ASNS	6.06842e-05	1.8651	0.00226245	1.46403	0.0464426	1.2652	0.0499547	1.25818	0.000169427	1.7697
ENSG00000112818	MEP1A	0.483152	1.09271	0.00226806	1.45088	0.968472	1.00437	0.0242961	1.29869	0.0575987	1.28224
ENSG00000137494	ANKRD42	2.15444e-05	-3.01447	0.00228455	-1.86058	0.0685629	-1.4166	0.0054905	-1.74137	0.0380842	-1.57936
ENSG00000175048	ZDHHC14	0.0969762	-1.42738	0.00228518	-1.84923	0.881518	1.02757	0.00390062	-1.77714	0.174186	-1.33427
ENSG00000160191	PDE9A	5.81856e-05	-7.04441	0.00229735	-3.27921	0.663486	-1.16621	0.0259673	-2.28112	0.0132816	-2.9054
ENSG00000211856	AE000662.29	0.0538311	2.34521	0.0022988	3.50048	0.000171161	5.19631	0.00687371	2.96002	0.016217	2.96859
ENSG00000065809	FAM107B	1.22374e-05	4.51285	0.00231641	2.25077	2.18164e-06	4.45178	1.57773e-06	4.55228	2.05352e-05	4.2609
ENSG00000176101	SSNA1	0.780141	1.02264	0.00231896	1.2668	0.0109527	1.21225	0.025079	1.18	0.0235935	1.21185
ENSG00000141510	TP53	0.0288276	1.19403	0.00232233	-1.2547	0.950898	1.00416	0.588714	-1.03701	0.000348849	1.37549
ENSG00000170899	GSTA4	0.000148375	2.38713	0.00233385	1.77199	0.0181455	1.53462	0.000431231	1.98718	2.23329e-05	2.7636
ENSG00000132819	RBM38	1.42147e-07	2.67296	0.002334	1.48211	3.77709e-05	1.80188	0.00842748	1.39287	4.70546e-08	2.8576
ENSG00000235583+ENSG00000235981	AC007562.3+AC023274.4	0.110676	-1.39994	0.00233476	-1.83057	0.353023	-1.18373	0.870929	-1.02946	0.439951	-1.17277
ENSG00000108309	RUNDC3A	0.000171167	-2.72772	0.00233552	-1.95069	0.000990292	-2.09949	0.000485272	-2.20967	0.00901159	-1.89508
ENSG00000163902	RPN1	9.52524e-07	-1.46059	0.00234525	1.18614	0.00123922	-1.20322	0.00250241	-1.18456	0.000409785	-1.26672
ENSG00000078403	MLLT10	0.526071	-1.05881	0.00236189	-1.3025	0.832582	-1.01679	0.706757	1.0299	0.22836	-1.11611
ENSG00000198822	GRM3	0.962432	-1.0148	0.00236358	2.50619	0.889329	-1.03884	0.574566	-1.1655	0.518203	1.22446
ENSG00000119922	IFIT2	1.17529e-08	-16.1376	0.00236717	-2.61407	0.0398933	-1.8534	0.0603941	-1.74301	7.56766e-06	-6.38112
ENSG00000162723	SLAMF9	0.677134	-1.06289	0.00237163	1.53783	0.821197	1.02943	0.0683636	1.27254	0.499029	1.10443
ENSG00000171988	JMJD1C	0.712995	-1.03953	0.00237276	-1.36313	0.0225247	-1.25033	0.000349308	-1.46267	0.209334	-1.14391
ENSG00000211834	AE000661.5	1.15309e-06	17.1103	0.00237711	3.64551	0.00064779	4.50109	4.90569e-06	9.42502	0.00446258	3.93659
ENSG00000230190	AC005518.1	0.119566	1.27285	0.00238216	-1.5587	0.549962	-1.08269	0.0121085	-1.42505	0.609228	-1.0804
ENSG00000013573	DDX11	8.70375e-06	1.8289	0.00238701	1.37145	0.00109565	1.41584	6.12963e-06	1.71522	0.000168755	1.60998
ENSG00000175536	AP001372.1	0.241598	1.27965	0.00239165	-1.84027	0.314715	1.20326	0.924083	-1.01737	0.60173	1.11468
ENSG00000174197	MGA	0.139346	1.13485	0.00239809	-1.27828	0.367224	-1.06895	0.219469	-1.09514	0.000445268	1.40243
ENSG00000240758	EFCAB3	0.0112361	-1.8168	0.0024038	-1.90327	0.0176215	-1.62583	0.000206687	-2.29555	0.211999	-1.32059
ENSG00000150347	ARID5B	0.00073017	2.82094	0.00241923	2.20453	0.000809158	2.46042	0.000126619	2.90688	0.00151957	2.60617
ENSG00000205047	AC010536.2	1.69649e-06	2.04781	0.00243341	1.39653	0.000132652	1.57211	3.01082e-05	1.66181	0.000253904	1.62625
ENSG00000143256	PFDN2	0.260669	-1.11169	0.00243721	1.31305	0.0220634	1.21874	0.0777784	1.1592	0.679222	1.03921
ENSG00000162378	ZYG11B	0.357021	-1.0703	0.00244006	-1.23906	0.0237335	-1.16602	0.0998482	-1.11405	0.842808	-1.0146
ENSG00000090612	ZNF268	0.307028	1.12945	0.00246749	-1.41216	0.424563	1.08668	0.869189	-1.01706	0.464069	1.09064
ENSG00000235287	AL512310.4	0.311908	-1.33968	0.00247186	-2.31057	0.219112	-1.36827	1.94922e-05	-3.74174	0.359861	-1.30245
ENSG00000146409	C6orf192	0.00153609	-1.99642	0.00247231	-1.76784	0.034646	-1.46102	0.00255765	-1.76369	3.7016e-05	-2.66457
ENSG00000238060	AP002478.2	0.835521	-1.05232	0.0024814	-2.05192	0.806443	-1.05424	0.884456	1.03159	0.0805182	-1.5589
ENSG00000160746	ANO10	0.565829	-1.10149	0.00248599	-1.63391	0.0929665	-1.29071	0.0247377	-1.41543	0.0158821	1.54032
ENSG00000157483	MYO1E	0.000159082	-8.60502	0.00249913	-4.10511	0.0670256	2.23804	0.132852	-1.91265	0.0125569	-3.64406
ENSG00000228331	AC004448.2	0.280293	-1.2549	0.0025029	-1.83519	0.0178276	-1.58379	0.939426	1.01384	0.00276795	-1.98999
ENSG00000111642	CHD4	0.00192657	-1.1624	0.00251211	-1.13548	0.851325	-1.00718	0.487362	-1.0268	0.281138	1.04859
ENSG00000167552	TUBA1A	8.96995e-05	1.78504	0.00251898	-1.43533	0.00372612	1.41402	0.000520266	1.53692	0.000117404	1.7616
ENSG00000237854	AC145343.1	0.259223	1.46727	0.00252553	-2.66137	0.118119	1.60343	0.912555	1.03259	0.0235391	2.23424
ENSG00000196843	ARID5A	0.000219849	-1.98173	0.00252856	1.58632	0.692299	1.05649	0.692108	-1.05613	0.00408287	-1.64596
ENSG00000089327	FXYD5	0.00554876	2.14991	0.00253685	2.09251	0.157941	1.37763	0.11356	-1.43134	0.0350649	1.75112
ENSG00000029364	SLC39A9	8.27715e-07	-1.43623	0.00253978	-1.17362	0.000227304	-1.23086	1.64169e-07	-1.41786	0.0185392	-1.14736
ENSG00000179941	BBS10	0.0157055	-1.76856	0.00255103	-1.90551	0.0960732	-1.3949	0.0257225	-1.57501	0.427602	-1.19306
ENSG00000186031	FMN1	9.56094e-05	-3.17392	0.00255728	-2.06047	0.000294358	-2.50044	3.76723e-05	-2.96439	0.00342329	-2.22527
ENSG00000126067	PSMB2	0.204976	1.06225	0.00256379	1.14623	0.614788	-1.02094	0.492934	-1.02851	0.00569337	1.15161
ENSG00000133424	LARGE	0.846756	1.03535	0.00257019	-1.68849	0.264101	-1.19547	0.2881	1.18347	0.214507	-1.2547
ENSG00000241990	AL121672.2	0.000250201	3.55965	0.00257126	2.37508	0.0004624	2.85943	1.45837e-07	6.70623	4.03445e-06	5.82343
ENSG00000217746	AL096800.1	0.226437	1.36614	0.00257691	2.095	0.585851	1.12945	0.93166	-1.01915	0.530037	1.17357
ENSG00000141232	TOB1	2.79552e-07	-1.94184	0.00259204	-1.31431	4.56145e-08	-1.91433	0.041031	-1.19141	0.176927	-1.13806
ENSG00000236285	AC096506.1	0.014189	1.35008	0.00260255	1.39492	0.37749	1.09343	0.128188	1.16832	0.275096	1.13481
ENSG00000115607	IL18RAP	0.691755	1.16156	0.00261528	2.99498	0.633538	-1.17134	0.48682	1.25828	0.948527	1.02464
ENSG00000158526	TSR2	1.30738e-05	-1.50815	0.00263101	-1.24468	0.121295	1.11088	0.346194	-1.06442	0.361089	1.07187
ENSG00000179144	GIMAP7	0.000305223	-3.3666	0.0026514	-2.31501	0.00544278	-2.15925	0.042113	-1.70961	0.000953134	-2.95288
ENSG00000111252	SH2B3	0.177607	-1.17074	0.00265268	-1.3948	0.0173395	-1.29052	0.0200364	-1.27999	0.000768861	-1.55131
ENSG00000175505	CLCF1	0.00869127	-1.82654	0.00265271	-1.85266	0.659128	-1.08586	0.550781	-1.11721	0.283441	-1.25947
ENSG00000117448	AKR1A1	0.00184344	1.33955	0.00265463	1.27622	0.0684532	1.14956	0.0116328	1.21957	0.531243	1.05424
ENSG00000101745	ANKRD12	0.00614737	-1.45266	0.00266182	-1.43798	0.0663417	-1.23291	0.145704	-1.17639	0.0218392	-1.35593
ENSG00000211879	AE000662.2	0.000144798	10.6824	0.00269521	4.60456	0.000898615	5.71369	0.000196906	7.45023	0.0821017	2.57937
ENSG00000128709	HOXD9	0.30199	1.16129	0.00269538	1.51427	0.622603	1.06396	0.319234	1.13388	0.855425	1.02644
ENSG00000151065	DCP1B	0.00105063	-1.44077	0.00270442	-1.33028	0.442321	-1.06913	0.0509058	-1.19115	0.0553229	-1.21739
ENSG00000075702	WDR62	4.10463e-07	2.20159	0.00270721	1.39254	1.27672e-06	1.90364	3.092e-09	2.49468	5.55128e-08	2.43772
ENSG00000112658	SRF	0.17555	1.15095	0.0027077	1.34254	0.248723	1.11011	0.00530783	1.30983	0.744545	-1.03373
ENSG00000183034	OTOP2	0.0493059	-1.45092	0.00271321	-1.69045	0.0818356	-1.33157	0.259699	-1.19794	0.0459634	-1.45987
ENSG00000167964	RAB26	0.129718	1.2295	0.00271634	1.46938	0.120906	1.20419	0.00433528	1.43695	0.0302292	1.3548
ENSG00000211865	AE000662.51	5.53248e-06	3.2367	0.00271674	1.79608	0.00861367	1.65565	6.54157e-05	2.335	0.00989554	1.75516
ENSG00000067646	ZFY	0.00739216	-1.34321	0.00271966	-1.34172	0.389516	-1.08036	0.0579714	-1.19084	0.0718304	-1.20869
ENSG00000167751	KLK2	0.00262802	-2.19408	0.00272202	1.97751	0.625738	1.10636	0.138718	1.3654	0.0547368	-1.60253
ENSG00000165209	STRBP	2.02199e-09	2.91765	0.00272866	1.39096	2.15365e-07	2.05244	4.5872e-06	1.7946	4.28852e-09	2.79493
ENSG00000110344	UBE4A	1.88381e-06	-1.68203	0.00272904	-1.27202	0.0311814	-1.18015	1.55233e-05	-1.47754	0.00472457	-1.29338
ENSG00000099882	SHANK3	0.000405576	-1.75063	0.00273326	-1.48651	0.0273135	-1.32355	0.00149341	-1.53076	5.24402e-06	-2.22272
ENSG00000140470	ADAMTS17	0.260253	1.39493	0.00273674	-2.32407	0.0511305	1.68316	0.664968	1.11656	0.493154	1.2224
ENSG00000108669	CYTH1	4.25825e-05	-1.76966	0.00274255	-1.39281	0.00237162	-1.40436	7.07559e-05	-1.61161	8.16463e-05	-1.71786
ENSG00000230183	AC039057.5	0.00248074	2.9022	0.00274695	2.50185	0.1645	1.48479	0.00102246	2.79438	0.016948	2.24267
ENSG00000135451	TROAP	1.6201e-06	2.07841	0.00274766	1.39773	9.45002e-05	1.60649	7.79695e-08	2.16211	8.44227e-07	2.14592
ENSG00000181666	AC008806.1	0.101422	-1.16702	0.00277225	-1.30252	0.343122	-1.07992	0.379603	-1.07323	0.0137331	-1.27319
ENSG00000140181	AC091565.3	0.000841445	1.30414	0.00277367	-1.22389	0.593817	1.03339	0.113428	1.10433	0.303734	1.07551
ENSG00000224430	AL359740.4	0.768361	-1.05483	0.00278453	-1.68653	0.0346675	-1.42314	0.0171729	-1.49322	0.1194	-1.33604
ENSG00000204581	AC096670.1	0.708435	1.11563	0.00278994	2.3236	0.763411	-1.0803	0.122972	1.49671	0.531723	1.20141
ENSG00000152936	IFLTD1	0.618748	1.05509	0.0028073	1.36328	0.0700542	1.19389	0.000461298	1.45929	0.374631	1.10103
ENSG00000233021	AL669841.1	0.261499	1.26563	0.00280871	1.81583	0.990208	1.00223	0.756663	1.05752	0.639108	-1.10214
ENSG00000130299	GTPBP3	4.70496e-05	1.53472	0.0028189	1.28377	0.0011015	1.32376	0.000139895	1.40576	0.000822135	1.39068
ENSG00000153395	LPCAT1	0.845026	-1.01938	0.00282687	1.3269	0.174132	1.12694	0.0522345	-1.18916	0.00216063	-1.3984
ENSG00000243943	ZNF512	0.380468	1.07739	0.00282869	-1.2748	0.720523	1.02685	0.930809	1.0064	0.555041	1.0512
ENSG00000175857	GAPT	7.928e-05	4.91538	0.00283445	-2.63454	0.00433002	2.51888	0.000277827	-3.46217	0.0292083	-2.16784
ENSG00000151640	DPYSL4	0.294333	-1.15951	0.00283596	-1.49414	0.363513	-1.11873	0.248195	-1.15304	0.150541	-1.22765
ENSG00000148335	METTL11A	0.0775541	1.16349	0.00284438	1.26939	0.0373299	1.17226	8.18918e-05	1.40626	0.000593867	1.38546
ENSG00000094804	CDC6	0.35124	1.0908	0.0028452	1.30454	0.0265729	1.20918	0.0141481	1.23535	0.000821551	1.42108
ENSG00000198736	SEPX1	0.0671705	1.19947	0.00284572	1.3172	0.165719	-1.12628	0.327167	1.0861	0.013019	1.29023
ENSG00000206149	HERC2P2	0.0525502	1.26436	0.0028462	-1.39648	0.417173	1.08675	0.24962	1.12538	0.920374	1.01166
ENSG00000231705	AL451069.1	0.709394	1.05813	0.0028464	1.54616	0.341597	1.1361	0.478057	1.09868	0.75615	-1.04818
ENSG00000242110	AMACR	0.000256706	-1.40764	0.002854	-1.25926	0.186413	-1.09932	2.3788e-07	-1.64638	3.76023e-06	-1.61274
ENSG00000125954	FNTB	0.0284761	-1.20259	0.00285581	-1.25807	0.029125	-1.17486	0.000709025	-1.30825	0.000652304	-1.36474
ENSG00000229851	AC005295.1	0.00430935	-1.56079	0.00285853	-1.50523	0.125881	-1.21646	0.0553431	-1.28059	0.00729516	-1.51259
ENSG00000134109	EDEM1	6.10611e-05	1.67731	0.00286299	1.36001	0.00784018	1.31026	0.0335585	1.23158	0.0506995	1.24359
ENSG00000237059	AC083863.3	0.00125887	1.82065	0.00287671	1.60641	0.142669	1.24262	0.470343	-1.10996	0.0714851	1.36092
ENSG00000105369	CD79A	5.6672e-08	3.02645	0.00287832	1.50517	9.35397e-09	2.93702	3.08995e-08	2.7177	2.32585e-08	3.20948
ENSG00000135108	FBXO21	0.018023	-1.14859	0.00287868	-1.17126	0.165681	1.07072	0.846648	1.00931	0.178852	1.07834
ENSG00000128274	A4GALT	0.0125863	2.54223	0.00288997	-2.72191	0.0131475	2.25449	0.926157	-1.02855	0.578064	1.2147
ENSG00000235016	AC104450.1	0.272562	1.12918	0.00289338	1.36876	0.591271	1.05301	0.831146	-1.02052	0.163124	1.1685
ENSG00000081177	EXD2	0.000330047	-2.24592	0.00291122	-1.74576	0.000633588	-1.94608	0.00429571	-1.69901	0.0585706	-1.4654
ENSG00000103111	MON1B	0.985877	-1.00173	0.00291958	-1.32423	0.367864	-1.08115	0.106347	-1.15233	0.254314	1.11983
ENSG00000138311	ZNF365	0.0105652	1.68653	0.0029334	1.72368	0.0278337	1.47245	0.000578643	1.9208	0.321395	1.20962
ENSG00000197846	HIST1H2BF	6.04912e-07	2.16195	0.00293792	1.38848	0.00169943	1.42314	9.09469e-06	1.74896	4.39295e-06	1.96514
ENSG00000235894	AL136373.2	0.113067	1.30519	0.00294471	1.59767	0.35228	1.14419	0.0750811	1.30043	0.575896	-1.09609
ENSG00000184349	EFNA5	0.00127819	-3.12678	0.00294937	-2.46092	8.06985e-06	-4.75202	7.91878e-05	-3.65681	0.000261584	-3.81448
ENSG00000131398	KCNC3	0.821285	1.0438	0.002952	-1.72204	0.206781	1.23845	0.464333	-1.12937	0.834935	-1.04033
ENSG00000131370	SH3BP5	0.537709	-1.13664	0.00295401	-1.80945	0.00733571	1.69607	0.388736	-1.16969	0.287131	-1.24991
ENSG00000105967	TFEC	0.013758	-3.13277	0.00295483	3.45603	0.00283782	-3.50768	0.0391356	-2.26167	0.844458	1.08866
ENSG00000141380	SS18	7.00271e-05	-1.66787	0.00296128	-1.35841	0.187349	-1.13443	0.383822	1.08528	0.238564	-1.13654
ENSG00000228937	AC005539.3	0.238997	-1.32922	0.00296647	-1.97711	0.0925298	-1.43707	0.141811	-1.36633	0.648662	1.11481
ENSG00000188321	ZNF559	0.00030782	1.34701	0.00296859	-1.22543	0.0944968	1.11345	0.122474	1.1031	0.240357	1.08832
ENSG00000180632	AC025257.1	0.301649	1.13413	0.00297215	-1.41174	0.974923	1.00333	0.151338	1.16658	0.00126016	1.54902
ENSG00000211868	AE000662.1	0.000167423	7.13225	0.00297799	3.55112	0.00212599	3.77904	0.000161234	5.57293	0.0273984	2.80519
ENSG00000145348	AC004053.1	0.565888	-1.06278	0.0029911	-1.35301	0.330677	-1.09543	0.0143599	-1.27285	0.798057	-1.02743
ENSG00000228091	AL500527.1	0.885598	1.02482	0.00299181	1.62815	0.143252	1.25124	0.265019	1.1827	0.0221658	-1.51198
ENSG00000175575	PAAF1	0.000276051	-1.53897	0.00299661	-1.33759	0.0879305	-1.17035	4.41166e-05	-1.55313	0.0309247	-1.26018
ENSG00000174405	LIG4	2.15437e-09	2.35872	0.00299959	1.29987	5.36687e-06	1.59727	1.5336e-08	1.95599	8.58498e-08	2.00691
ENSG00000183938	AL139008.7	0.000376374	4.29735	0.00301391	2.75212	0.000256996	3.76765	2.23481e-05	5.04083	0.000895345	3.80251
ENSG00000167632	TRAPPC9	0.567261	-1.03697	0.00301523	-1.19806	0.452321	1.04285	0.342631	-1.05423	0.750558	1.02033
ENSG00000178172	SPINK6	0.286333	1.18816	0.00301623	1.57833	0.84154	-1.02842	0.00130739	1.65472	0.924927	-1.01516
ENSG00000006740	AC005277.1	0.0526079	1.37998	0.00302003	1.57662	0.076129	1.29284	0.000214829	1.82662	0.0013733	1.77438
ENSG00000198178	CLEC4C	0.117387	-1.68868	0.00304635	-2.53292	0.849969	-1.05555	0.000729332	-2.98408	0.031048	-2.09554
ENSG00000168685	IL7R	0.00220035	5.76104	0.0030508	-4.33307	0.0021442	4.67086	0.000157015	7.37746	0.072273	2.605
ENSG00000141376	BCAS3	0.000184999	-1.5492	0.00306089	-1.32833	0.000958501	-1.38674	0.0129601	-1.26	0.0156463	-1.29301
ENSG00000136448	NMT1	6.07245e-07	-1.33767	0.00308132	-1.13104	0.0300728	1.09057	0.240215	1.04592	0.536881	1.02715
ENSG00000220734	AL157823.1	0.87065	1.02594	0.00308456	1.56533	0.794168	1.03668	0.811146	-1.0333	0.742551	1.05307
ENSG00000175768	TOMM5	0.0122095	1.26041	0.0030934	1.27771	0.764589	1.02288	0.0568703	1.1603	0.0706345	1.17503
ENSG00000185372	OR2V1	0.0746829	-1.48527	0.00309574	-1.84078	0.00184536	-1.92334	0.181181	-1.28997	0.351358	-1.2233
ENSG00000142539	SPIB	0.000913671	2.14062	0.00310938	-1.77866	0.00583368	1.70485	0.00186904	1.84499	0.000959955	2.13207
ENSG00000150593	PDCD4	3.26716e-05	-1.74943	0.00312198	-1.36725	0.0566424	-1.21105	0.380259	-1.08847	0.000416624	-1.56526
ENSG00000236968	AL451164.2	0.151145	-1.31189	0.00314829	1.69112	0.287751	1.19075	0.307566	-1.18087	0.20706	-1.26788
ENSG00000132849	INADL	2.17728e-08	-4.94257	0.00317184	-1.73578	0.00597394	-1.66604	0.156309	-1.27802	0.00157707	-1.98982
ENSG00000059377	TBXAS1	0.000195925	-2.31059	0.00318287	-1.72178	0.30319	-1.19122	0.109608	-1.31603	0.0886114	-1.40025
ENSG00000211959	AB019439.25	0.0895338	-1.21953	0.00319328	1.37876	0.338122	-1.10088	0.275305	-1.11521	0.18248	-1.16639
ENSG00000151461	UPF2	0.000480703	-1.53456	0.00319984	-1.35292	0.561839	-1.05595	0.00931166	-1.29783	0.014351	-1.32201
ENSG00000150275	PCDH15	0.826521	1.06985	0.00320138	2.39512	0.811443	-1.06662	0.183151	1.4395	0.873656	1.05019
ENSG00000168172	HOOK3	0.102882	-1.22224	0.00321879	-1.40296	0.458014	1.0814	0.297664	-1.11596	0.294288	-1.13519
ENSG00000234663	AC013473.1	8.43673e-08	-3.18236	0.00321917	-1.53962	3.61217e-08	-2.90868	3.4314e-05	-1.959	1.31234e-06	-2.65174
ENSG00000132958	TPTE2	0.021694	-2.19681	0.003229	-2.49775	0.0081328	-2.25297	0.00187337	-2.65905	0.0417474	-1.99185
ENSG00000164944	KIAA1429	4.75235e-05	-1.47926	0.00323086	-1.25188	0.850948	-1.01316	0.0273082	-1.1748	0.0830145	-1.15273
ENSG00000242779	ZNF702P	0.0551146	-1.91727	0.00323381	-2.51591	0.499162	-1.21422	0.0251219	-1.95921	0.833582	-1.07085
ENSG00000198797	FAM5B	0.0646788	1.35848	0.00323678	1.57168	0.324977	1.14952	0.00104695	1.67505	0.00213722	1.72618
ENSG00000100836	PABPN1	2.75951e-06	1.37613	0.00323822	1.15997	0.00884947	1.1389	3.41553e-05	1.26047	0.000211508	1.25562
ENSG00000159640	ACE	0.0136135	-2.13871	0.00323988	-2.25839	0.328373	-1.28313	0.0747532	-1.58854	0.101735	-1.62413
ENSG00000102218	RP2	0.729509	1.03266	0.00324362	-1.30062	0.904174	-1.00985	0.0992896	-1.14732	0.813833	1.02211
ENSG00000143324	XPR1	0.0709371	-1.19526	0.00324654	-1.30951	0.610765	-1.04358	0.0142574	-1.24318	0.163203	-1.14532
ENSG00000157184	CPT2	4.45487e-05	-1.37993	0.0032596	-1.20154	5.2037e-06	-1.39377	0.00417225	-1.19463	3.17095e-06	-1.47938
ENSG00000139697	SBNO1	0.00240875	-1.2521	0.00326599	-1.20766	0.353253	-1.05637	0.0129334	-1.16755	0.0684686	-1.13438
ENSG00000166704	ZNF606	0.282419	1.15255	0.00327368	-1.44609	0.207554	-1.1581	0.0630431	-1.24556	0.955962	1.00723
ENSG00000146232	NFKBIE	4.71277e-07	-2.65736	0.00328779	1.49742	0.0393033	1.31113	0.0269798	1.33758	0.00900475	-1.49629
ENSG00000198520	C1orf228	0.597116	-1.09447	0.00329346	-1.61808	0.619009	-1.07734	0.0490934	-1.35654	0.0953903	-1.34029
ENSG00000119965	C10orf88	0.00104087	-1.37389	0.00330037	-1.27366	0.0698195	-1.15176	0.00367497	-1.26946	0.468095	-1.06447
ENSG00000196233	LCOR	0.168856	-1.16002	0.00330138	-1.34782	0.399319	-1.08192	0.000891335	-1.41528	0.514379	-1.07165
ENSG00000116898	MRPS15	1.78144e-05	-1.26985	0.00330839	1.13494	0.362377	1.0368	0.740221	-1.01305	0.409836	1.03791
ENSG00000234816	U91328.1	1.01798e-06	3.04802	0.00331091	1.62142	0.00105863	1.74388	7.69146e-06	2.32992	0.000303178	2.05244
ENSG00000135250	SRPK2	3.71836e-06	-1.39373	0.00332083	-1.16998	0.186288	-1.06796	0.00420458	-1.16447	0.000194345	-1.27565
ENSG00000135119	RNFT2	5.23713e-12	2.92236	0.00332664	1.268	3.51073e-09	1.95927	2.2153e-06	1.57375	1.76265e-11	2.74494
ENSG00000105983	LMBR1	0.205726	1.09066	0.00332956	-1.20946	0.20531	-1.07921	0.240851	1.07243	0.401295	1.05864
ENSG00000240375	AC128687.1	0.0801908	-1.65251	0.00333424	-2.18793	0.517503	-1.1715	0.00630275	-2.05216	0.306336	-1.33257
ENSG00000123500	COL10A1	0.475487	-1.17326	0.00333647	1.87448	0.805895	1.04921	0.0117787	1.69068	0.23152	1.31085
ENSG00000197555	SIPA1L1	3.56704e-08	-2.40911	0.00334052	-1.36363	0.012434	-1.29534	0.000149227	-1.53652	1.07704e-06	-2.0409
ENSG00000232460	AP002959.1	0.00930712	-1.91046	0.00334679	-1.91621	0.63572	-1.10083	0.00423668	-1.87906	0.0226277	-1.74594
ENSG00000198346	ZNF813	0.160181	-1.17183	0.00336845	-1.36519	0.544478	-1.06075	0.257693	-1.11684	0.0966257	-1.20834
ENSG00000061938	TNK2	0.000169255	1.5829	0.00341031	1.33843	0.108398	1.16205	0.000674702	1.41998	0.287245	1.1181
ENSG00000148606	POLR3A	7.53917e-05	-1.40024	0.00341399	-1.22045	0.037033	-1.14574	0.0138194	-1.17667	0.0376623	-1.16706
ENSG00000215481	AP000356.1	0.004067	2.3782	0.00341489	-2.1647	0.0199184	1.81491	0.032125	-1.7156	0.10605	1.57894
ENSG00000234697	AC092153.1	0.847703	-1.03388	0.00342388	-1.62872	0.317874	1.16614	0.07448	-1.32228	0.109048	-1.3311
ENSG00000137106	GRHPR	0.398478	1.07203	0.00343715	-1.25831	0.106263	1.12667	0.000348697	1.34363	0.181213	1.11792
ENSG00000183621	ZNF438	0.0293471	-1.89335	0.00344151	-2.18294	0.126298	-1.46587	0.147575	-1.43163	0.00563534	-2.31377
ENSG00000233927	RPS28	0.00269202	1.41478	0.00344477	1.34069	0.10231	-1.16658	0.0464104	1.20841	0.600289	1.05636
ENSG00000146776	ATXN7L1	0.107786	1.29952	0.00345122	-1.56004	0.429833	1.11673	0.0778453	-1.28638	0.277	-1.19045
ENSG00000100911	PSME2	0.0264803	-1.19472	0.00345271	1.23751	0.198257	1.09113	0.273818	1.07606	0.0270154	-1.19389
ENSG00000243175	AC104685.1	1.13024e-06	1.73724	0.00345332	1.27107	0.00959197	1.2329	0.0743747	1.14748	0.00110212	1.37004
ENSG00000138942	RNF185	0.333714	-1.06067	0.00346193	-1.18457	0.440392	-1.04195	0.0214354	-1.13692	0.87054	-1.00988
ENSG00000141293	SKAP1	0.00203786	-6.47006	0.00346714	-4.59231	3.54103e-05	-11.1159	4.10107e-05	-10.6348	0.000254611	-10.1641
ENSG00000180488	FAM73A	0.0578126	-1.13974	0.00347814	-1.20428	0.0177351	-1.15813	0.000457682	-1.26248	0.0210726	-1.17609
ENSG00000114867	EIF4G1	0.0921953	-1.13634	0.00349418	1.22911	0.694386	1.02572	0.265983	1.07495	0.746711	-1.02406
ENSG00000137145	DENND4C	9.60497e-08	-3.61658	0.00349555	-1.61269	0.000571895	-1.80492	0.00614134	-1.55749	1.5065e-05	-2.50897
ENSG00000113522	RAD50	4.24078e-06	-1.8272	0.00349575	-1.33081	0.554315	-1.0545	0.00729071	-1.29502	7.04327e-06	-1.78883
ENSG00000169752	NRG4	0.0482722	-2.32164	0.0035049	-3.14159	0.00158547	3.55562	0.129168	-1.73996	0.0230642	-2.67301
ENSG00000108788	MLX	0.789893	1.02447	0.00350936	1.28937	0.287013	1.08955	0.0622834	1.16547	0.118961	1.15629
ENSG00000072364	AFF4	1.8328e-06	-1.67209	0.00353731	-1.25836	0.0200943	-1.19468	0.00811333	-1.22748	0.00895875	-1.26076
ENSG00000187961	KLHL17	0.236809	1.11961	0.00354378	1.30122	0.0823326	1.15982	0.067998	1.16793	0.571845	1.05479
ENSG00000170439	METTL7B	0.586008	-1.14693	0.00354403	-2.01887	0.188891	1.34293	0.0395922	-1.60302	0.862354	1.04447
ENSG00000236135	AC025170.2	0.58416	-1.12287	0.0035445	-1.80575	0.127998	-1.33542	0.0211173	-1.56882	0.294105	-1.25125
ENSG00000142920	ADC	0.000819897	1.75013	0.00355243	1.50927	0.212994	-1.1776	0.106225	1.23754	0.00231904	1.64547
ENSG00000103248	MTHFSD	0.000322995	-1.3549	0.0035671	-1.22561	0.869188	-1.01057	0.000377308	-1.29795	0.203675	-1.09867
ENSG00000160752	FDPS	0.389016	-1.05608	0.0035751	1.19212	0.0847046	1.10325	0.199118	1.07423	0.0281429	-1.15675
ENSG00000167634	NLRP7	7.49544e-06	-14.8464	0.0035755	-3.77266	0.00314146	-3.89279	0.0334164	-2.52411	0.000459505	-6.79704
ENSG00000105221	AKT2	0.00180195	1.3191	0.00358064	1.24851	0.451574	1.05417	0.0112335	1.20756	0.398749	1.06983
ENSG00000243680	AC011468.1	0.689962	1.2023	0.0036004	-3.62719	0.505486	-1.31091	0.713747	-1.15906	0.712652	1.18537
ENSG00000154133	ROBO4	0.00100538	1.44144	0.00360499	1.3156	0.0136619	1.25552	0.24029	1.1074	0.709515	-1.0373
ENSG00000146955	RAB19	0.106906	-1.41992	0.00360757	-1.8043	0.352356	-1.19012	0.025462	-1.54514	0.4138	-1.18995
ENSG00000237411	AC003043.5	0.346842	-1.15571	0.00360792	1.53047	0.693038	1.05427	0.529355	1.08748	0.858053	-1.02763
ENSG00000115825	PRKD3	0.108177	1.31191	0.00361799	1.58182	3.48632e-05	2.07379	0.00626451	1.53088	0.0108998	1.56811
ENSG00000184517	ZFP1	0.27151	1.11787	0.00363042	-1.32194	0.634459	-1.0427	0.622899	-1.0439	0.0404242	1.23961
ENSG00000091010	POU4F3	0.0066796	-2.08543	0.00363416	-2.00508	0.0975508	-1.45303	0.310795	-1.24942	0.707574	1.09816
ENSG00000141956	PRDM15	4.09173e-06	2.52605	0.00365386	1.54613	0.000386975	1.75561	6.77826e-06	2.18003	9.07288e-05	2.07778
ENSG00000172965	AC068491.4	0.536115	1.13056	0.00365714	1.7347	0.0353921	-1.467	0.000718277	1.94307	0.0117226	1.70728
ENSG00000133067	LGR6	0.60176	-1.11555	0.0036606	1.7906	0.0522868	-1.44935	0.60727	1.09839	0.522323	-1.14368
ENSG00000078246	TULP3	0.00181162	-1.59235	0.00367848	-1.45029	0.804351	1.02944	0.0106877	-1.37645	0.79861	-1.03465
ENSG00000185928	C16orf53	0.564554	-1.04505	0.00368204	1.23657	0.0719735	-1.13287	0.769696	1.01965	0.649436	1.03533
ENSG00000173894	CBX2	1.76956e-07	3.37889	0.00368855	1.59424	0.000167552	1.9192	0.000140948	1.92988	1.08857e-05	2.52436
ENSG00000181751	C5orf30	0.32314	1.10058	0.00370368	1.30626	0.0112546	-1.25799	0.8084	-1.0205	0.10424	-1.17416
ENSG00000124422	USP22	1.67985e-05	1.58106	0.00371012	1.26886	0.000433744	1.35628	0.00189625	1.2951	4.61292e-05	1.5272
ENSG00000173812	EIF1	0.0294261	1.1683	0.00371575	1.20739	0.810765	1.01434	0.0185611	1.15939	0.0131035	1.19735
ENSG00000239322	AC007040.2	0.984828	-1.00436	0.00371669	1.89027	0.984902	1.00381	0.0120282	1.71215	0.157576	1.3918
ENSG00000214173	AC010655.1	0.0134826	-1.43583	0.00373756	-1.46231	0.0285077	-1.31941	0.000647469	-1.59122	0.363705	-1.13344
ENSG00000235353	AC104530.1	0.651682	-1.18319	0.00373849	2.81219	0.723432	1.12256	0.633733	1.16739	0.968676	1.01471
ENSG00000206127	AC135983.8	0.518646	-1.05114	0.0037431	-1.23846	0.978261	-1.00184	0.00038669	-1.31682	0.0632356	-1.1601
ENSG00000055208	MAP3K7IP2	0.00131179	-1.52362	0.0037467	-1.3821	0.744139	-1.03394	0.0295092	-1.26223	0.00271992	-1.47204
ENSG00000102893	PHKB	0.254619	1.12318	0.0037723	-1.32206	0.624531	-1.04423	0.178916	-1.12764	0.909325	-1.01151
ENSG00000117308	GALE	0.170367	1.19173	0.00377835	1.41616	0.135057	1.18346	0.165077	1.1675	0.00752653	1.43782
ENSG00000233305	AP001372.2	0.756426	-1.10704	0.00378857	-2.48242	0.527847	-1.19988	0.000708524	-3.01336	0.616202	1.17894
ENSG00000125107	CNOT1	0.0095426	-1.1632	0.00378878	-1.16189	0.380947	-1.0428	0.191189	-1.06476	0.700879	-1.02101
ENSG00000151445	C14orf133	6.09438e-08	-1.84737	0.00378911	-1.24583	0.00108658	-1.29253	5.2979e-06	-1.4947	1.28155e-05	-1.54137
ENSG00000185010	F8	0.000387488	-4.24316	0.00379266	-2.65738	0.00305326	-2.7502	0.000313892	-3.61554	0.00111523	-3.65743
ENSG00000242324	RP4-576H24.1	0.377644	1.10407	0.00379397	1.36181	0.263736	1.11698	0.0166624	1.28101	0.463177	-1.08557
ENSG00000126870	WDR60	0.000838296	-1.45124	0.00379572	-1.31285	0.361044	-1.08256	0.0164769	-1.24449	0.116475	-1.17144
ENSG00000105339	DENND3	0.00680014	3.38632	0.0038157	3.15892	0.000267263	4.6994	0.124772	-1.76747	0.00505689	3.56556
ENSG00000175489	LRRC25	0.344717	-1.23239	0.00381714	-1.83551	0.236307	-1.26002	0.41193	-1.17087	0.0418974	-1.59472
ENSG00000104490	NCALD	0.425294	1.2551	0.00383947	2.19087	0.80447	-1.06345	0.726548	-1.09021	0.376042	-1.28749
ENSG00000242829	AC092981.1	0.000299518	-4.01941	0.003841	-2.50011	0.000850019	-3.00482	3.85791e-06	-5.56359	0.000939929	-3.45736
ENSG00000105063	SAPS1	0.969734	1.00398	0.00385509	1.33614	0.147601	1.14577	0.024348	1.24278	0.746843	1.03439
ENSG00000198453	ZNF568	0.548064	-1.18377	0.00385824	-2.17022	0.809789	-1.06091	0.381835	-1.23989	0.944374	-1.01971
ENSG00000184209	SNRNP35	0.0340332	1.13349	0.0038621	1.16841	0.001202	1.1974	2.00631e-05	1.29538	0.021231	1.14736
ENSG00000011600	TYROBP	0.00885006	-2.54983	0.00386474	-2.49949	0.0376932	-1.88381	0.23426	-1.41676	0.00105232	-3.40819
ENSG00000198146	ZNF770	0.00385564	-1.34319	0.0038677	-1.29308	0.00022815	-1.42121	0.000473289	-1.38495	0.716351	-1.03436
ENSG00000144909	OSBPL11	0.47561	1.09869	0.00388172	-1.43772	0.653385	1.05318	0.242522	-1.14529	0.394254	-1.11926
ENSG00000138592	USP8	5.1016e-06	-1.84232	0.00388407	-1.33576	0.0289285	-1.23565	0.000373216	-1.45589	0.0089693	-1.34366
ENSG00000170037	CNTROB	2.54973e-08	1.47479	0.00388896	1.14089	4.69988e-05	1.22953	2.54712e-07	1.34349	1.46325e-08	1.49333
ENSG00000224245	RP11-533K9.1	0.62389	-1.11483	0.00390616	-1.84295	0.294581	-1.22855	0.829178	1.04247	0.026189	-1.68155
ENSG00000165474	GJB2	0.927519	-1.01539	0.0039075	1.59071	0.0381813	1.37775	0.591133	1.08203	0.239802	-1.22187
ENSG00000051620	HEBP2	6.22288e-06	1.41107	0.00390943	1.17977	0.0153657	1.14556	5.92349e-05	1.28757	0.00737691	1.18983
ENSG00000062282	DGAT2	4.51721e-11	-3.70945	0.00391017	-1.37235	0.0469465	-1.23199	2.17764e-05	-1.68859	4.75961e-06	-1.958
ENSG00000196693	ZNF33B	0.149088	-1.27187	0.00394197	-1.56804	0.0190661	-1.42827	0.00926708	-1.49002	0.456725	-1.12971
ENSG00000129315	CCNT1	1.05962e-05	-1.336	0.00397264	-1.15514	0.722667	-1.01643	0.0453974	-1.10003	0.515072	1.03478
ENSG00000068097	HEATR6	7.12981e-05	-1.49594	0.00398006	-1.26185	0.0198774	-1.201	0.0124829	-1.21774	0.313474	-1.08975
ENSG00000162733	DDR2	4.25261e-05	-2.79408	0.00398033	1.76618	7.53486e-06	-2.79534	0.000118411	-2.27558	6.54048e-05	-2.69693
ENSG00000085433	WDR47	0.732442	-1.02999	0.00398312	-1.26882	0.494565	-1.05338	0.151541	-1.11671	0.0685853	-1.17721
ENSG00000153898	MCOLN2	0.0707885	1.44593	0.00398698	-1.72055	0.0565302	1.40909	0.78384	1.0482	0.714458	-1.07476
ENSG00000064547	LPAR2	0.00363516	1.40394	0.00400025	-1.33915	0.28717	-1.10539	0.921165	-1.00918	0.557294	1.0644
ENSG00000131126	TEX101	0.607689	1.08574	0.0040084	1.55322	0.100958	1.26742	0.0199109	1.41143	0.336834	-1.1677
ENSG00000106245	BUD31	0.444214	-1.06805	0.00402761	1.26548	0.0406692	1.17463	0.161621	1.11246	0.00670064	1.28657
ENSG00000119321	FKBP15	0.0515228	-1.11885	0.00403085	-1.16441	0.946669	-1.00325	0.198706	-1.06509	0.116999	-1.09313
ENSG00000185862	EVI2B	1.69085e-05	1.85494	0.00405315	1.37388	0.518065	-1.06798	0.0779234	-1.20154	0.166692	1.1771
ENSG00000162688	AGL	0.000159859	-1.87337	0.00405505	-1.47348	0.0477577	-1.29135	0.00761851	-1.42644	0.00597268	-1.52506
ENSG00000198168	SVIP	0.0035045	-1.39373	0.00407777	-1.32802	0.325139	-1.09422	0.263348	-1.10736	0.101527	-1.19015
ENSG00000115109	EPB41L5	0.735388	-1.08221	0.0040867	-1.89984	0.0397145	1.55557	0.395264	1.19048	0.0496352	1.61374
ENSG00000185074	RP11-389K14.1	0.0344738	-2.00287	0.00409997	-2.35926	0.450003	-1.23168	0.00118539	-2.70744	0.015739	-2.23839
ENSG00000024048	UBR2	3.40452e-05	-1.81493	0.0041013	-1.38115	0.154934	-1.16186	0.000846673	-1.47482	7.39556e-06	-1.95138
ENSG00000232593	AL139396.4	0.363928	1.25399	0.00412379	-1.97038	0.903502	1.02663	0.0446703	1.5718	0.281797	1.30905
ENSG00000214900	C14orf182	0.778296	1.0525	0.00412727	1.64627	0.00564287	1.61797	0.0592941	1.36424	0.823573	-1.04134
ENSG00000166165	CKB	1.7093e-07	-4.03475	0.00412945	-1.69119	2.93343e-08	-3.89111	1.54371e-07	-3.39818	2.87803e-06	-3.20015
ENSG00000103353	UBFD1	0.00617181	-1.20908	0.00415339	-1.19082	0.00361411	-1.19609	0.236909	-1.06892	0.245013	-1.07803
ENSG00000084731	KIF3C	0.434512	-1.11881	0.00415617	-1.47898	0.0229799	-1.35225	0.00968875	-1.41481	0.948952	-1.00918
ENSG00000103490	PYCARD	0.907598	1.02597	0.00416367	-1.8326	0.00285086	-1.8968	5.08977e-05	-2.5739	0.00047461	-2.43261
ENSG00000135046	ANXA1	2.33929e-06	-8.37969	0.00417005	-2.57434	1.3966e-07	-9.32716	2.77458e-07	-8.38475	1.27825e-06	-9.14611
ENSG00000237289	CKMT1B	1.94311e-09	-9.21504	0.0041769	-1.90958	0.0569078	-1.5078	0.000110996	-2.57614	0.002795	-2.18439
ENSG00000211684	D87017.4	0.00202057	1.51188	0.0041811	1.38962	0.455547	1.08231	0.004703	1.38253	0.0957815	1.22908
ENSG00000211881	AE000662.10	6.64301e-07	5.03056	0.00419821	1.93652	0.000158833	2.57023	2.97267e-05	2.9383	0.0052127	2.08883
ENSG00000157823	AP3S2	0.00780218	-1.22569	0.00420219	-1.21328	0.275519	-1.07083	0.00623454	-1.20104	0.590728	1.03882
ENSG00000180884	ZNF792	0.996413	-1.00068	0.00420806	-1.50957	0.086313	-1.26354	0.093137	-1.25497	0.521395	-1.10172
ENSG00000223953	C1QTNF5	0.82832	1.05187	0.00421017	-1.89315	0.157814	-1.34365	0.733083	1.07183	0.610212	-1.12655
ENSG00000235866	AC118282.6	0.00012189	3.81414	0.00421093	2.23262	0.0378271	1.75258	0.396655	1.2441	0.0144699	2.15432
ENSG00000100162	CENPM	7.35986e-07	2.23889	0.00423685	1.39304	0.00052582	1.52735	3.19375e-06	1.89109	2.085e-06	2.12255
ENSG00000213654	GPSM3	0.981205	1.00292	0.00424217	1.40258	0.746622	1.03573	0.294389	1.12121	0.451989	1.09812
ENSG00000175898	S1PR2	0.970848	-1.0037	0.00424392	1.31797	0.952166	1.00533	0.0141524	1.25987	0.0217631	1.2786
ENSG00000128791	TWSG1	0.00457457	-1.51121	0.00426221	1.438	0.195685	1.16615	0.998526	1.00021	0.596328	-1.07315
ENSG00000184384	MAML2	0.00382188	-3.7621	0.0042734	-3.12028	0.517487	1.26818	0.323624	-1.43631	0.0462107	-2.38198
ENSG00000149273	RPS3P3	0.0404956	-1.13945	0.00427703	-1.1807	0.49838	-1.03697	0.00028106	-1.25135	0.157865	-1.09175
ENSG00000244193	AC008040.4	0.0189783	-1.38751	0.00428431	-1.43107	0.0567975	-1.25659	0.0143765	-1.34916	0.163419	-1.20544
ENSG00000213790	AL021878.1	0.508915	-1.12324	0.00428848	-1.61333	0.0357704	-1.40353	0.044108	-1.37919	0.657091	-1.08102
ENSG00000138297	TIMM23	0.00595076	-1.27399	0.0042896	1.24689	0.316702	1.07441	0.0530511	1.15261	0.352828	1.07873
ENSG00000184992	BRI3BP	5.99261e-06	1.67094	0.004291	1.27485	0.00921438	1.2453	0.0035747	1.28233	2.20851e-06	1.73343
ENSG00000122025	FLT3	0.00868239	-4.28845	0.00429458	-4.06035	0.018726	3.08522	0.981561	-1.01039	0.0910321	-2.44795
ENSG00000145287	PLAC8	0.00114636	-2.12403	0.00429946	-1.75098	0.358628	-1.18152	0.277556	1.21736	4.27573e-05	-2.77811
ENSG00000114315	HES1	6.82997e-12	-17.3624	0.00432052	-1.85697	0.858751	1.03607	0.574943	1.11766	0.00338309	-2.08164
ENSG00000226612+ENSG00000236506	AC118282.15+AC233264.6	8.02176e-05	6.85954	0.00432309	3.03695	0.00208634	3.40541	0.158473	1.66788	0.0134759	2.93843
ENSG00000131504	DIAPH1	0.808643	-1.01171	0.00432608	1.14004	0.120983	1.06945	0.029159	-1.10114	0.08515	-1.08924
ENSG00000211880	AE000662.46	0.00020393	5.29117	0.00433702	2.83566	0.00164826	3.26173	0.0011586	3.39226	0.0122274	2.79537
ENSG00000149573	MPZL2	0.0146585	-1.88868	0.00433728	-1.94313	0.12207	-1.40408	0.0017172	-2.10612	0.0106049	-1.95463
ENSG00000146842	TMEM209	0.393049	-1.06398	0.00436669	-1.21686	0.391406	1.05613	0.216614	1.08208	0.210311	1.09617
ENSG00000229838	AL356863.2	0.433177	1.33066	0.00437653	2.68099	0.606588	1.17829	0.647207	1.15571	0.113217	1.80341
ENSG00000180354	C7orf41	0.0485914	-1.50073	0.00438668	-1.71025	0.00769837	-1.6479	0.951304	-1.01054	0.979547	1.00506
ENSG00000230047	AC017104.3	0.787883	1.08085	0.00439035	-2.19502	0.736057	-1.08927	0.00126916	-2.4934	0.820642	-1.06769
ENSG00000163666	HESX1	0.163764	-1.33087	0.00441067	-1.72746	0.0349838	-1.47804	5.04485e-05	-2.36401	0.00320343	-1.92285
ENSG00000197591	OR11L1	0.985213	-1.00309	0.00442465	-1.57316	0.876718	-1.02294	0.207758	-1.20457	0.110707	-1.31433
ENSG00000172336	POP7	0.568536	1.05087	0.00444105	1.26583	0.318384	1.07978	0.902222	-1.00933	0.567213	-1.05105
ENSG00000219102	AL031427.1	0.00791845	1.38917	0.00445287	1.36418	0.727281	1.03563	0.00181368	1.41514	0.0703451	1.23924
ENSG00000139668	WDFY2	0.187566	1.2094	0.00446357	-1.46886	0.856152	1.02277	0.564541	1.07391	0.647842	-1.06693
ENSG00000243749	RP11-244H3.1	0.00820583	-1.50745	0.00447171	-1.47637	0.794783	1.0333	0.00456055	-1.47486	0.0933307	-1.28193
ENSG00000164086	DUSP7	0.20507	1.17214	0.00447784	1.39707	0.2346	1.13933	0.0452434	1.252	0.381174	1.11487
ENSG00000230837	AL050349.1	0.569416	-1.17826	0.00448525	-2.18178	0.827736	1.05643	0.677983	-1.10978	0.613284	-1.15675
ENSG00000039068	CDH1	0.0248157	-1.8194	0.0044863	-1.98208	0.0108755	-1.83307	0.000277243	-2.53604	0.00120615	-2.50953
ENSG00000133612	AGAP3	0.126745	-1.29302	0.00448773	1.56075	0.086753	1.29	0.764719	1.04374	0.819809	1.03808
ENSG00000120925	RNF170	0.00446754	-1.71755	0.00448922	-1.60173	0.0636276	-1.34112	0.000312703	-1.88442	0.140282	-1.29975
ENSG00000243485	AL627309.6	0.000408574	2.36517	0.00448991	-1.77229	0.00710348	1.71709	0.0270608	1.53583	0.00258459	2.02308
ENSG00000138468	SENP7	0.290966	-1.19806	0.0044976	-1.58209	0.126072	-1.26223	0.0151492	-1.46581	0.317049	-1.18648
ENSG00000178075	GRAMD1C	0.000503813	-4.21609	0.00450947	-2.65357	0.00949869	2.41914	0.00156313	-3.03995	0.786978	1.10216
ENSG00000228036	AL356495.1	0.0511895	-1.17452	0.00452739	-1.2391	0.258646	-1.08272	0.0180117	-1.18956	0.500303	1.05501
ENSG00000164211	STARD4	0.000174745	-2.4436	0.00454839	-1.72932	0.000551077	-2.02009	3.28899e-05	-2.44906	1.0072e-05	-3.07779
ENSG00000170275	CRTAP	6.73851e-07	-1.82943	0.00455399	-1.27718	3.42216e-08	-1.88747	0.000424603	-1.37732	5.69334e-05	-1.55174
ENSG00000123136	DDX39	0.000229248	1.55461	0.00455453	1.31942	9.99734e-05	1.51699	1.52937e-05	1.6174	2.47119e-05	1.70224
ENSG00000240279	AL353997.2	0.190889	1.07821	0.00456877	1.16532	0.0309933	1.11926	0.68447	1.02024	0.463945	-1.04249
ENSG00000238156	AL445465.4	0.0693796	1.40058	0.00457342	1.6229	0.058935	1.36125	0.711235	1.05947	0.972987	-1.00607
ENSG00000095539	SEMA4G	0.0756852	-1.30815	0.00459024	-1.4846	0.000101521	-1.81104	3.25179e-06	-2.15264	0.000219216	-1.88182
ENSG00000128886	ELL3	0.000447225	2.56584	0.00459469	-1.87765	0.000584944	2.23676	0.000702153	2.19184	1.40219e-05	3.53826
ENSG00000189152	AC007952.1	0.000197351	2.13332	0.00459759	-1.59829	0.262383	-1.18864	0.0914528	-1.30097	0.108626	1.33124
ENSG00000129083	COPB1	0.000577076	-1.42408	0.00461092	-1.27422	0.00514146	-1.2718	0.000710692	-1.35203	0.0161971	-1.2585
ENSG00000232591	AL139125.1	0.0192736	-1.97597	0.00461874	-2.09584	0.830757	1.05268	0.436575	-1.20532	0.0990893	-1.59224
ENSG00000185730	ZNF696	0.388126	1.08999	0.00462119	1.30709	0.0362297	1.21068	0.0337724	1.21254	0.0549398	1.21906
ENSG00000110066	SUV420H1	0.0485419	-1.26759	0.00463476	-1.3649	0.648085	1.04728	0.0163146	-1.29315	0.20194	-1.16128
ENSG00000182841	RRP7B	3.22681e-10	2.20551	0.00465019	1.22935	8.25827e-06	1.45998	1.292e-09	1.8976	2.0298e-09	2.04911
ENSG00000156110	ADK	0.0732701	1.44504	0.00465029	1.70881	0.00456934	-1.71731	0.00460564	-1.70999	0.119648	1.37305
ENSG00000131351	HAUS8	3.32228e-09	2.4311	0.00465227	1.30032	4.90729e-09	2.14473	4.95163e-11	2.62575	2.9132e-09	2.44668
ENSG00000162783	IER5	0.000612263	-1.42191	0.00467751	-1.27414	0.300709	-1.08596	0.0021368	-1.30665	4.65384e-06	-1.69464
ENSG00000215346	C8orf16	0.548186	-1.37936	0.0046798	4.22206	0.0895392	2.27237	0.0865585	2.27823	0.064351	2.78806
ENSG00000120314	WDR55	0.14324	-1.0875	0.00468461	-1.16303	0.848337	1.00944	0.529872	-1.03124	0.392733	1.04939
ENSG00000149418	ST14	0.692784	-1.13448	0.00468768	-2.3645	0.804904	-1.07159	0.372568	-1.28395	0.704612	1.12869
ENSG00000225751	AC087501.1	0.754853	1.06445	0.00469687	1.71469	0.0572866	1.415	0.505585	1.12356	0.57448	-1.11917
ENSG00000166796	LDHC	0.0390597	-1.44061	0.00472067	-1.57585	0.154383	-1.24059	0.136765	-1.25127	0.109352	-1.32031
ENSG00000226636	AC006020.1	0.511994	1.11979	0.00472729	1.58881	0.71405	-1.05685	0.361065	1.14792	0.715868	-1.06459
ENSG00000103051	COG4	0.082706	-1.16334	0.0047273	-1.25522	0.757316	1.02315	0.0796748	-1.14256	0.951289	-1.00516
ENSG00000172071	EIF2AK3	3.97623e-06	2.04251	0.00472859	1.38261	0.00015062	1.6038	0.00078174	1.49273	0.000181424	1.698
ENSG00000198189	HSD17B11	0.152079	-1.27207	0.0047413	-1.55678	0.0260299	-1.40377	0.0169297	-1.43987	0.207189	-1.23472
ENSG00000007350	TKTL1	0.341618	-1.47506	0.00474538	-2.97572	0.193805	-1.60024	0.867574	-1.06058	0.0612382	-2.19845
ENSG00000092964	DPYSL2	7.73714e-05	1.864	0.00477955	-1.42386	0.0229497	1.32005	0.0100687	1.37344	0.0013147	1.6076
ENSG00000204148	C9orf27	0.008042	1.7886	0.004784	1.72515	0.181539	1.27412	0.219694	1.2465	0.5881	1.11636
ENSG00000215421	ZNF407	0.0146422	-1.33871	0.00479419	-1.35071	0.184833	-1.14174	0.205659	-1.13363	0.071369	-1.23232
ENSG00000120742	SERP1	0.59212	-1.04425	0.00481266	1.24194	0.757581	1.02208	0.161526	-1.10567	0.046956	-1.1821
ENSG00000230013	AL359182.2	0.192028	1.29102	0.00481269	1.67658	0.644684	1.08104	0.292337	-1.19541	0.425118	1.16686
ENSG00000179163	FUCA1	1.22359e-05	-2.10891	0.00481322	-1.44194	0.142627	-1.19638	0.000419854	-1.62095	0.0128321	-1.43788
ENSG00000077254	USP33	0.748149	-1.03137	0.00481854	-1.29488	0.740941	1.0283	0.720297	1.03048	0.38531	1.08776
ENSG00000179476	C14orf28	0.783762	1.06236	0.00483087	-1.80785	0.92639	-1.01802	0.154287	-1.32274	0.279647	-1.27282
ENSG00000074219	TEAD2	0.000410955	2.15388	0.00483373	-1.65751	0.00125527	1.82156	0.402956	1.14807	0.130843	1.3382
ENSG00000223509	AC135983.10	0.00852619	1.86516	0.00484223	-1.80179	0.00071943	2.0997	0.359795	1.19301	0.0210468	1.7104
ENSG00000224208	AL590762.4	0.637353	1.17869	0.00485144	2.54654	0.921147	-1.03068	0.984342	1.00597	0.881957	1.05303
ENSG00000235117	AL807752.7	0.380172	-1.24846	0.00486266	-1.96093	0.0123913	-1.80495	0.00143635	-2.18692	0.281296	-1.31473
ENSG00000217085	AL136094.1	0.341467	-1.39575	0.00486349	-2.53971	0.423832	-1.27797	0.925362	1.02874	0.468229	-1.28812
ENSG00000141480	ARRB2	3.51172e-06	1.72325	0.00487386	1.27604	0.186099	1.11338	0.892175	-1.01078	0.000461338	1.44248
ENSG00000238233	AC006449.1	0.384678	-1.32585	0.0048811	2.37211	0.691332	-1.11884	0.0422639	1.81572	0.786214	1.09127
ENSG00000234602	AC091977.3	0.946776	-1.01619	0.00493392	1.90548	0.647961	1.1014	0.196374	1.31768	0.633032	1.12201
ENSG00000154646	PRSS7	0.0407912	1.2461	0.0049352	1.31662	0.474785	-1.06686	0.000108527	1.51023	0.880919	1.01549
ENSG00000088882	CPXM1	0.0371072	1.88484	0.00493873	2.17307	0.10293	1.53247	0.659063	1.11804	0.534337	-1.19806
ENSG00000157193	LRP8	1.06457e-06	1.73536	0.00494009	1.25542	0.00905579	1.23365	0.000155352	1.39158	0.00387568	1.3094
ENSG00000160219	GAB3	0.40556	1.41779	0.00494437	-3.05336	0.000564735	-4.2444	0.000125045	-5.22249	0.000140277	-6.53859
ENSG00000135387	CAPRIN1	0.428386	-1.03258	0.00497621	-1.11365	0.578992	-1.01983	0.0175257	-1.09275	0.956241	1.00221
ENSG00000183654	MARCH11	0.184499	-1.25166	0.00497661	1.55912	0.948353	1.00947	0.739682	1.04926	0.46067	1.13101
ENSG00000140382	HMG20A	0.00187185	-1.42496	0.00499928	-1.3136	0.167817	-1.1343	0.0101925	-1.27886	0.000279856	-1.53975
ENSG00000196511	TPK1	4.45535e-07	-3.92421	0.00501222	-1.70315	0.00293135	-1.77695	1.27177e-06	-3.04543	1.52493e-06	-3.53465
ENSG00000178343	SHISA3	0.0042663	-2.56808	0.00501977	-2.23495	0.00700168	-2.16598	0.080857	-1.60538	0.000184412	-3.75468
ENSG00000214893	AC084851.4	0.18118	-1.34991	0.00502694	1.80069	0.221404	-1.27123	0.195867	-1.28738	0.275229	-1.27533
ENSG00000213553	AC011247.2	0.310037	-1.05153	0.00505706	-1.13966	0.026505	-1.10594	0.0074993	-1.13164	0.00697403	-1.1542
ENSG00000157470	FAM81A	0.000162333	-8.83123	0.00515087	-3.6858	0.141969	1.90808	0.373421	-1.46674	0.268502	-1.73159
ENSG00000231997	FAM27D1	0.0360596	1.38271	0.00516623	1.47987	0.236623	1.16789	0.00152385	1.57798	0.0512204	1.34898
ENSG00000233137	AL512604.2	1.18118e-09	2.01055	0.00517926	-1.21219	4.74356e-05	1.36776	0.000108787	1.33675	0.000274058	1.35874
ENSG00000146802	TMEM168	0.784888	-1.02612	0.00519006	-1.28572	0.976131	1.00248	0.457362	1.06345	0.231731	-1.12154
ENSG00000229921	C6orf54	0.250638	-1.16192	0.00519215	-1.40875	0.123562	-1.19558	0.198714	-1.1582	0.171446	1.19693
ENSG00000118162	KPTN	0.00187972	-1.44869	0.0051964	-1.32861	1.72826e-07	-1.97821	1.13609e-06	-1.82507	1.28899e-06	-1.98303
ENSG00000215264	RPL10AP3	0.126687	1.21562	0.00521149	1.39295	0.602126	-1.05882	0.143302	1.1767	0.0369809	1.3137
ENSG00000232785	AL139327.2	5.43465e-05	6.3167	0.00521308	2.72896	0.15222	1.62417	0.00566263	2.69807	0.0320467	2.34394
ENSG00000114861	FOXP1	1.98739e-05	2.41129	0.00522299	1.557	1.33822e-05	2.2159	0.0070858	1.52829	0.000247563	2.03988
ENSG00000226098	AC091076.1	5.52924e-06	-2.59107	0.00523136	-1.54645	0.169169	-1.22383	0.161339	-1.22693	0.235602	-1.21835
ENSG00000188706	ZDHHC9	2.10336e-05	-1.80494	0.00523191	-1.34754	2.7088e-06	-1.82324	2.44706e-06	-1.82329	8.8007e-06	-1.87776
ENSG00000170542	SERPINB9	0.00383988	-2.55572	0.00523488	2.19158	0.00890192	2.07909	1.70948e-05	3.95648	0.174808	-1.50482
ENSG00000135090	TAOK3	5.89361e-06	-1.49717	0.00523541	-1.20396	0.129951	-1.09983	0.00031366	-1.29025	1.23203e-05	-1.46609
ENSG00000104689	TNFRSF10A	0.0444223	1.49263	0.00525594	-1.65881	0.00212406	1.77172	0.00403691	1.68931	0.159109	1.31538
ENSG00000180953	ST20	0.00113344	-2.77683	0.00525648	-2.09228	0.588361	-1.14151	0.254409	-1.32303	0.0530162	-1.75155
ENSG00000132361	KIAA0664	0.00115417	-1.29226	0.00526821	1.20399	0.0251134	-1.15639	0.163694	-1.09053	0.622255	-1.03512
ENSG00000185621	LMLN	2.31562e-06	-4.57688	0.00528628	-1.92491	0.00828748	-1.85582	0.00419081	-1.96534	0.0806191	-1.56176
ENSG00000186496	ZNF396	1.52012e-05	-3.14348	0.00530239	-1.7567	0.0662494	-1.42658	0.000469129	-2.10707	0.00407224	-1.95393
ENSG00000077327	SPAG6	0.000120583	-3.0058	0.00531096	-1.89528	0.112681	-1.41184	0.00638231	-1.86483	0.0209776	-1.80504
ENSG00000173120	KDM2A	5.93234e-06	-1.46997	0.00532303	-1.19347	2.8593e-05	-1.35091	6.74809e-06	-1.39469	1.46428e-05	-1.43437
ENSG00000107957	SH3PXD2A	5.21042e-08	-4.09848	0.00533208	-1.6132	1.69603e-09	-4.48058	2.66706e-08	-3.58973	1.82697e-06	-3.09534
ENSG00000110987	BCL7A	0.00499065	1.67418	0.00534129	-1.56041	0.122884	1.26272	0.0850948	1.29729	0.086077	1.3467
ENSG00000177640	CASC2	0.035512	-1.63555	0.0053451	-1.80468	0.0331522	-1.5496	0.583599	-1.11262	0.130713	-1.41225
ENSG00000172476	RAB40A	0.0291294	-1.77065	0.0053515	-1.93102	0.576896	-1.12969	0.258424	-1.28141	0.173411	-1.41192
ENSG00000241298	RP1-310J6.1	0.185209	-1.51351	0.005364	-2.25461	0.96849	-1.01069	0.95692	1.01455	0.96319	1.01426
ENSG00000170776	AKAP13	0.00452309	1.45647	0.00538074	1.37722	0.000451548	-1.53536	0.0378122	-1.25803	0.0917879	1.23403
ENSG00000160179	ABCG1	0.0732349	-1.52321	0.00538081	-1.82278	0.399811	1.18383	0.00155555	-2.01568	0.0102628	-1.87162
ENSG00000221909	C7orf38	0.212812	-1.25434	0.00539193	-1.60553	0.929005	-1.01408	0.0550427	-1.36547	0.481138	1.135
ENSG00000124217	MOCS3	0.363574	1.15209	0.00540026	-1.50505	0.106388	-1.2526	0.0279647	-1.36651	0.0138134	1.50249
ENSG00000177570	SAMD12	0.000840284	-3.11863	0.00540168	-2.21049	0.56687	1.1631	0.383633	-1.25783	0.172231	-1.51821
ENSG00000199071	hsa-mir-423	0.00102857	-3.74376	0.0054246	-2.56035	0.666583	-1.14407	0.00318324	-2.74172	0.049718	-2.07091
ENSG00000231023	RP11-314E23.1	0.407711	-1.164	0.00544422	1.61844	0.984565	1.0031	0.74914	-1.0521	0.798479	1.04761
ENSG00000243673	RP11-404E16.1	0.379242	1.19118	0.00545361	1.68472	0.884039	-1.02557	0.259897	-1.21705	0.893339	-1.02681
ENSG00000037637	FBXO42	0.00534588	-1.23244	0.00545474	-1.19917	0.875811	-1.00947	0.380639	-1.05436	0.111232	-1.11913
ENSG00000101665	SMAD7	0.0161996	-1.41467	0.00548974	-1.42911	0.00325548	-1.46995	0.000683537	-1.57917	0.000164155	-1.8237
ENSG00000203733	GJE1	0.289246	-1.17874	0.00549131	1.49906	0.946502	1.00906	0.203135	-1.18894	0.511796	-1.1063
ENSG00000230434	AL445218.1	0.0724699	-1.29768	0.00549633	1.44716	0.104261	-1.22807	0.973222	1.0041	0.528241	-1.09269
ENSG00000231461	HLA-DPA2	0.440208	1.2228	0.00550493	1.98115	0.85959	1.04102	0.0994411	1.46693	0.934632	1.02146
ENSG00000227685	AC087499.4	0.583655	1.07093	0.00550584	1.38968	0.778271	-1.0313	0.518843	1.07292	0.197531	1.17772
ENSG00000140043	PTGR2	0.050276	-2.43262	0.00553378	-3.15163	0.373505	-1.40873	0.00284718	-3.49817	0.0728543	-2.24542
ENSG00000170471	KIAA1219	0.937596	1.00639	0.00554089	-1.2393	0.124804	-1.11901	0.0757673	-1.13924	0.00121645	1.34536
ENSG00000039650	PNKP	2.09529e-05	1.6293	0.00555503	1.27694	0.0593808	1.17302	0.00195258	1.32214	0.0214034	1.25405
ENSG00000150991	UBC	0.360548	-1.14095	0.0055585	-1.45767	0.398245	-1.11267	0.225496	-1.16582	0.509572	-1.09932
ENSG00000125703	ATG4C	0.876207	1.01834	0.0055791	-1.35995	0.0920567	1.1948	0.919526	-1.01032	0.0587582	1.25791
ENSG00000006712	PAF1	0.578824	1.03689	0.00558266	1.18697	0.0504106	1.12361	0.000745957	1.24343	0.000362102	1.30828
ENSG00000224216	RP13-228J13.1	0.0700454	-1.2352	0.00560897	-1.34452	0.332602	-1.10137	0.000443779	-1.48707	0.545303	-1.07064
ENSG00000081181	ARG2	0.0303832	2.41049	0.00560995	2.76034	0.033454	2.13166	0.166705	1.60735	0.00254665	3.63628
ENSG00000125457	MIF4GD	0.150314	1.14769	0.00563615	1.27933	0.00862742	1.26269	1.04108e-05	1.57238	0.00451315	1.33822
ENSG00000166347	CYB5A	0.986547	-1.00443	0.00563804	-1.99365	0.602213	1.12778	0.0717345	1.53205	0.223954	1.38274
ENSG00000140854	KATNB1	2.16175e-05	1.86154	0.00563827	1.36521	0.645255	1.04906	0.0242576	1.27878	0.014075	1.36464
ENSG00000234499	Z83840.5	2.28073e-06	-2.39031	0.00564141	-1.44985	0.0488318	-1.29027	1.65185e-05	-1.93398	0.000109852	-1.91548
ENSG00000170430	MGMT	0.598393	-1.0501	0.0056449	-1.27569	0.0659489	-1.16772	0.0336369	-1.19748	0.677712	-1.03928
ENSG00000159259	CHAF1B	0.0590149	1.22302	0.00564696	1.30945	0.340346	1.09045	5.1866e-05	1.54933	0.000191368	1.56714
ENSG00000104321	TRPA1	0.757524	1.04644	0.00566995	1.47157	0.82466	1.02899	0.499119	1.09085	0.890776	1.02038
ENSG00000224849	AL080316.3	0.0200754	-1.44201	0.00568457	-1.47615	0.197929	-1.18585	0.0097685	-1.43302	0.917616	1.01544
ENSG00000211867	AE000662.28	0.000204575	9.92806	0.00568539	3.99305	0.000689432	5.99567	0.000176625	7.59227	0.0246898	3.4979
ENSG00000165916	PSMC3	0.145698	-1.14598	0.0056997	1.27176	0.0909989	1.15035	0.00181936	1.32032	0.0226214	1.24748
ENSG00000234254	AC007785.3	0.253352	1.22712	0.00570989	-1.59043	0.790402	1.04208	0.810018	1.03772	0.36788	-1.17405
ENSG00000014824	SLC30A9	0.000195071	-1.72374	0.00572435	-1.3864	0.111853	-1.19544	0.000779525	-1.5141	0.00639844	-1.44639
ENSG00000125657	TNFSF9	5.29856e-09	-3.68454	0.00572449	-1.46885	0.00522417	-1.48001	0.0419313	-1.3124	1.43575e-06	-2.54013
ENSG00000131711	MAP1B	0.0100372	1.58011	0.00572885	-1.54174	0.285589	1.16933	0.636749	-1.07038	0.111182	1.31012
ENSG00000231999	AC099569.1	0.0915717	1.36385	0.00574074	-1.59642	0.0211941	1.46598	0.639107	1.07572	5.56392e-05	2.38369
ENSG00000211835	AE000661.20	2.7554e-05	23.37	0.00574572	4.97488	0.00179354	6.50424	9.78785e-05	11.9079	0.0119098	5.21231
ENSG00000164683	HEY1	0.578605	1.18401	0.0057577	2.21525	0.442872	-1.22802	0.0285582	1.84111	0.00737036	2.41352
ENSG00000100485	SOS2	0.778246	-1.03364	0.00576055	-1.36076	0.415446	-1.08817	0.340317	-1.10355	0.653529	-1.05423
ENSG00000224617+ENSG00000230934	BX276092.3+BX276092.5	0.398841	-1.12998	0.00577346	-1.4579	0.0290097	-1.3371	0.0541548	-1.28582	0.0391272	-1.36474
ENSG00000213727	AP000533.2	0.175425	-1.28074	0.00579889	-1.59854	0.422231	-1.13531	0.0030567	-1.66615	0.213006	-1.25444
ENSG00000182389	CACNB4	8.41203e-05	-4.02173	0.00580827	-2.16914	0.36751	-1.26581	0.000418417	-2.85471	0.0179642	-2.10574
ENSG00000137478	FCHSD2	0.429673	1.07488	0.00581386	-1.26868	0.304607	-1.08628	0.957592	1.00422	0.241838	-1.11394
ENSG00000240894	GHc-857G6.1	0.0377891	-1.71439	0.00581557	1.9116	0.0777959	1.48612	0.155493	-1.36753	0.0662321	-1.6026
ENSG00000205726	ITSN1	0.000630597	-2.5092	0.00582422	-1.85206	2.38653e-07	-4.36578	6.12526e-07	-3.97376	0.00123591	-2.35513
ENSG00000100596	SPTLC2	0.864864	-1.01688	0.00582747	-1.29385	0.0160668	1.24829	0.412925	1.07324	0.175959	-1.14546
ENSG00000241163	AC105265.2	0.000303927	-4.80563	0.00586349	-2.6593	0.487452	1.25718	0.0961187	1.74864	0.0953617	-1.9018
ENSG00000184113	CLDN5	0.316159	1.2582	0.00587456	1.80944	0.123296	1.36979	0.0848514	1.4216	0.837061	1.04773
ENSG00000155561	NUP205	0.0293391	-1.18208	0.00589582	-1.20969	0.941106	1.00473	0.168474	-1.09331	0.102597	-1.13019
ENSG00000234184	AL391062.1	0.527587	1.25163	0.00590231	-2.52229	0.0688229	1.79706	0.0685827	-1.79084	0.383644	1.3645
ENSG00000211841	AE000661.16	4.94226e-07	11.447	0.00590816	2.54528	0.000245927	3.83243	1.69772e-06	7.10535	0.00382822	3.11612
ENSG00000222037	IGLV3-1	0.0693218	2.03736	0.00591329	-2.68397	0.744551	1.11415	0.23126	1.49223	0.157437	1.72609
ENSG00000224686	AL445209.2	0.0282457	-1.61648	0.00595491	-1.71883	0.386473	-1.17222	0.0271991	-1.52451	0.0716941	-1.47297
ENSG00000137038	C9orf123	0.000420484	1.33034	0.00595601	-1.2009	0.619994	1.03105	0.201495	1.08269	0.30541	1.07538
ENSG00000237768	AL731563.3	0.348896	-1.14	0.00596499	1.43583	0.302585	-1.13519	0.00654504	-1.42908	0.579492	-1.08006
ENSG00000122507	BBS9	0.0738954	-1.30155	0.00597063	-1.44993	0.521932	-1.08363	0.00671408	-1.44107	0.488222	1.10423
ENSG00000100271	TTLL1	0.237099	-1.19302	0.00597133	-1.46781	0.113219	-1.23378	6.07932e-06	-2.09369	0.000231269	-1.88412
ENSG00000169180	XPO6	1.69895e-05	-1.39247	0.0060088	-1.17517	5.58133e-05	-1.30296	0.0120815	-1.15642	6.92273e-05	-1.34485
ENSG00000232682	AL592430.1	0.369706	-1.20439	0.00601508	1.70911	0.702478	-1.07142	0.745599	1.05989	0.244112	1.27503
ENSG00000109466	KLHL2	0.000706976	1.6183	0.00601976	1.38373	0.013281	1.33644	0.00282963	1.43155	0.0025891	1.51617
ENSG00000236992	RPL12L3	0.0791522	-1.11257	0.00602926	-1.16539	0.00127022	-1.20564	0.0034831	-1.17908	0.144963	-1.09156
ENSG00000143126	CELSR2	1.00733e-05	2.067	0.00603735	1.40537	0.385613	1.1054	0.0243416	1.31155	2.67215e-05	1.96342
ENSG00000198271	KRTAP4-5	0.0591675	1.67205	0.00604297	1.97852	0.506276	1.16581	0.0166275	1.79122	0.177687	1.4334
ENSG00000226807	AC100803.1	0.556718	1.09169	0.00604638	1.47339	0.307457	1.1442	0.187827	1.19005	0.372655	-1.14309
ENSG00000163995	ABLIM2	4.50423e-07	3.09546	0.00604908	1.53585	0.389662	1.13348	0.0603943	1.32352	0.0018394	1.7738
ENSG00000142949	PTPRF	0.796417	1.03782	0.00605229	-1.45462	0.981459	-1.00294	0.00047263	-1.6562	0.00656875	-1.52966
ENSG00000225422	AC078889.3	0.270715	-1.62888	0.00605617	-3.12327	0.184218	1.68091	0.230499	-1.59052	0.526874	-1.3202
ENSG00000236364	AL358115.1	0.571029	1.19255	0.00606183	2.24116	0.566243	1.16936	0.753534	1.08854	0.992135	-1.00306
ENSG00000128165	ADM2	0.000103716	3.3946	0.00606261	1.9899	0.111461	1.46145	0.0129798	1.84618	0.00382819	2.31673
ENSG00000054267	ARID4B	0.366994	-1.10598	0.00606353	-1.33418	0.00064067	1.46108	0.340013	1.09741	0.652339	1.05123
ENSG00000225113	AL355310.4	0.0103878	-3.2558	0.00606568	-3.04666	0.266613	-1.5259	0.0480986	-2.15881	0.0450848	-2.45069
ENSG00000100241	SBF1	5.32159e-06	1.81188	0.00607312	1.30456	0.184042	1.129	0.00373302	1.32831	0.0335264	1.25643
ENSG00000182013	PNMAL1	0.0021732	-1.81866	0.00607346	-1.5784	0.311069	1.17062	0.460151	-1.12015	0.665434	-1.07888
ENSG00000140743	CDR2	0.776334	1.02261	0.00607442	1.22727	0.0998942	1.12412	3.53123e-06	1.50771	0.93216	1.00672
ENSG00000109618	SEPSECS	0.472149	-1.08303	0.0061158	-1.33248	0.413118	1.08308	0.339479	-1.09719	0.0481077	-1.2558
ENSG00000234867	D87007.1	0.36532	1.18431	0.00612193	1.61898	0.694716	-1.06596	0.587613	1.09177	0.201246	1.2725
ENSG00000158321	AUTS2	0.414967	1.10686	0.00612659	-1.37939	0.0496025	1.24908	0.0171845	-1.31485	0.590735	1.06897
ENSG00000237004	AC018645.1	0.296691	-1.27582	0.00612718	-1.82209	0.0263833	-1.60805	0.0184609	-1.65565	0.175779	-1.37529
ENSG00000162836	ACP6	0.829168	1.05566	0.00613012	-1.9207	0.638291	1.10932	0.00492066	-1.95974	0.111903	1.50721
ENSG00000232716	AC016831.7	0.607659	-1.10992	0.00614294	1.69341	0.933776	1.01488	0.410938	-1.15746	0.566943	1.12343
ENSG00000164039	BDH2	0.228991	-1.17184	0.00614807	-1.40118	0.334849	-1.1173	0.114003	-1.20168	0.0588164	-1.29061
ENSG00000105778	AVL9	0.0172762	-1.20152	0.00615044	-1.20693	0.0189652	-1.17171	0.00107476	-1.26252	0.0020039	-1.28312
ENSG00000150967	ABCB9	0.00133415	-1.68825	0.00615439	-1.458	0.00892958	-1.43272	0.0101792	-1.41909	0.000609384	-1.76686
ENSG00000148110	HIATL1	0.590707	-1.0462	0.00615803	-1.24311	0.642774	1.03474	0.0739712	1.14464	0.111245	1.14699
ENSG00000177426	TGIF1	0.0879141	1.52551	0.00615835	-1.86411	0.136485	1.37828	0.709431	1.08103	0.220684	-1.34759
ENSG00000203945	RP11-274K13.1	0.485253	-1.1962	0.00615888	1.94211	0.00983595	1.86594	0.0327873	1.64868	0.025394	1.82904
ENSG00000167258	CRKRS	0.297064	-1.0624	0.00617235	-1.16072	0.389834	-1.0446	0.211133	-1.06566	0.453872	1.04417
ENSG00000048392	RRM2B	0.76657	1.04539	0.00617807	-1.47432	0.0499806	1.30769	0.00484404	1.494	0.00575642	1.56811
ENSG00000102144	PGK1	0.0188909	-1.42959	0.00618295	-1.45018	0.000262824	-1.70681	5.48175e-05	-1.83778	0.000174122	-1.88253
ENSG00000096264	NCR2	5.93142e-05	-4.03977	0.00619101	-2.11241	0.00623695	-2.12165	0.00941722	-2.02009	0.000182122	-3.5535
ENSG00000213719	CLIC1	0.804588	1.02331	0.00619342	1.27354	0.148899	1.12825	0.0327571	1.19999	0.24279	-1.11671
ENSG00000183077	AFMID	2.88168e-10	-1.89768	0.00619519	-1.1733	0.163606	-1.07989	0.243072	-1.06561	2.04159e-05	-1.38359
ENSG00000116396	KCNC4	5.54292e-08	3.33665	0.00620193	1.49398	0.000190252	1.81315	0.00182802	1.59885	0.000112625	2.03457
ENSG00000236633	AC092153.2	0.48377	-1.38821	0.00620837	-3.3529	0.193275	1.71938	0.622383	-1.222	0.257757	-1.70712
ENSG00000144476	CXCR7	2.2344e-07	-7.10011	0.00621091	-2.0338	0.0205488	1.80456	0.884912	-1.0351	0.182658	-1.45006
ENSG00000101447	FAM83D	1.33483e-06	2.28367	0.00621659	1.39801	0.000239169	1.62667	0.000102592	1.68365	1.29631e-07	2.60234
ENSG00000123329	ARHGAP9	9.13434e-05	1.47588	0.00622416	1.24108	1.3428e-05	1.48827	4.28029e-05	1.43493	0.0185645	1.23185
ENSG00000111670	GNPTAB	8.63466e-05	-1.68905	0.00625373	-1.33544	7.2684e-05	-1.59465	3.11885e-08	-2.18882	4.92121e-06	-1.92117
ENSG00000170854	MINA	0.000784476	-1.36796	0.00628032	-1.23667	0.209597	-1.09615	0.464477	-1.05395	0.0211231	-1.22213
ENSG00000227548	AL080285.1	0.175112	1.53979	0.0062888	2.24435	0.648008	1.13341	0.025271	1.90286	0.523851	-1.22103
ENSG00000197128	ZNF772	0.063943	-1.56957	0.0063032	-1.83449	0.942089	1.01504	0.00584784	-1.84633	0.514967	-1.16554
ENSG00000138380	ALS2CR8	0.0626976	1.30014	0.00630616	-1.42115	0.860993	-1.02107	0.318205	-1.12672	0.743245	1.04549
ENSG00000092345	DAZL	0.0176913	-1.71226	0.00632775	-1.73507	0.0159064	1.61725	0.0730281	-1.41141	0.115772	-1.4106
ENSG00000100316	RPL3	0.109203	1.20268	0.00632853	1.33638	0.720506	-1.03583	0.062082	1.20839	0.832927	1.02391
ENSG00000162650	ATXN7L2	0.00144611	1.41461	0.00633482	1.28529	0.465994	1.06436	0.10966	1.14918	0.0168102	1.28042
ENSG00000211683+ENSG00000235392	D87017.2+D87017.3	0.14384	1.94961	0.00633629	-3.17364	0.704805	1.1601	0.291387	1.51469	0.241311	1.70002
ENSG00000164308	ERAP2	0.000178409	-1.82046	0.00635136	-1.42108	0.73176	-1.04174	0.143393	-1.194	0.000622987	-1.70175
ENSG00000231811	AL159166.1	9.97773e-05	2.2074	0.00637869	1.55447	0.540915	1.09622	0.000287539	1.87323	0.00709418	1.64629
ENSG00000137364	TPMT	5.01171e-07	-3.20225	0.00640455	-1.55486	0.0596628	-1.34121	0.00899201	-1.52188	0.0223186	-1.51246
ENSG00000163918	RFC4	0.00372989	1.29753	0.00640978	1.23483	0.000280675	1.35404	0.000129346	1.38108	5.1747e-06	1.6098
ENSG00000213625	LEPROT	0.0764839	-1.19387	0.00642371	-1.2835	6.7516e-06	-1.62459	0.0227102	-1.22546	0.0147151	-1.28657
ENSG00000242486	AL080316.2	0.761822	1.08551	0.00643416	-2.01121	0.308334	1.27705	0.856416	-1.04358	0.734704	1.0961
ENSG00000233397	AC008063.2	0.63336	1.0461	0.00644917	1.27563	0.857646	-1.01495	0.286054	1.0928	0.535277	1.06044
ENSG00000106100	NOD1	0.00873369	-1.33649	0.00646509	-1.30233	0.635239	1.04362	0.997958	1.00023	0.000540428	-1.50147
ENSG00000154930	ACSS1	0.30202	1.29262	0.00646562	1.88613	0.423286	1.18995	1.32553e-05	-3.21409	0.00453346	-2.14816
ENSG00000107262	BAG1	0.581039	1.03562	0.00647201	1.17723	0.572024	-1.03195	0.0493108	1.11973	0.274772	-1.07245
ENSG00000114573	ATP6V1A	8.40019e-07	-1.53634	0.00647363	-1.18301	0.0150432	-1.16009	0.00167003	-1.22108	0.000451757	-1.3012
ENSG00000224583	AL356277.1	0.655893	-1.08316	0.00649354	1.58656	0.903877	1.01914	0.845907	-1.03077	0.429724	-1.15285
ENSG00000107742	SPOCK2	0.0413061	-1.43615	0.00652404	-1.54733	0.0138803	-1.47903	0.0482415	-1.35589	0.00699536	-1.642
ENSG00000116521	SCAMP3	4.30064e-05	-1.38976	0.00654267	1.18579	0.56753	1.03385	0.916801	-1.00604	0.532322	-1.04234
ENSG00000064225	ST3GAL6	0.0482883	-1.47947	0.00654271	1.63123	0.0273232	-1.47457	0.546582	-1.10534	0.547268	-1.12156
ENSG00000135823	STX6	0.226882	-1.14445	0.00654894	-1.32726	0.20608	1.1321	0.0801872	-1.18927	0.00259926	-1.44335
ENSG00000167562	ZNF701	0.00822778	1.24143	0.00655088	-1.21511	0.0408105	1.15284	0.0871201	1.12352	0.0772903	1.14833
ENSG00000242951	AC007182.3	0.688983	1.0697	0.00656217	1.54187	0.567564	-1.08829	0.731894	-1.05153	0.400362	1.15309
ENSG00000229619	AC106722.1	0.121152	1.2037	0.00656343	1.34989	0.0495817	1.23309	0.17763	1.14983	0.0110772	1.37472
ENSG00000100055	CYTH4	0.00156035	-1.97313	0.0066242	-1.63703	0.0215775	-1.50671	0.000436674	-1.9687	0.000267116	-2.25837
ENSG00000170903	KIAA1826	0.000990738	-1.51823	0.00663144	-1.33367	0.0543956	-1.21767	0.265072	-1.11652	0.149619	-1.17945
ENSG00000147160	AWAT2	0.83637	-1.03619	0.00668132	1.55605	0.336588	1.15786	0.370187	-1.14519	0.810992	1.04203
ENSG00000124196	FAM112A	0.0567056	-1.98616	0.00669547	-2.4308	0.623221	-1.16119	0.0127715	-2.23627	0.172548	-1.61847
ENSG00000211869	AE000662.16	5.01868e-05	6.6694	0.00669667	2.69517	0.000846917	3.61347	7.66009e-05	4.93847	0.0138992	2.76373
ENSG00000186117	OR5L1	0.631309	1.11642	0.00669917	1.80045	0.964913	1.00888	0.0150025	1.67999	0.728192	1.08292
ENSG00000216613	AL023284.4	0.411623	-1.16473	0.00670212	-1.60563	0.0404515	-1.41548	0.0634034	-1.36338	0.0652023	-1.42347
ENSG00000127527	EPS15L1	0.0687885	-1.09855	0.00672123	-1.13631	0.00534142	1.14212	0.476829	1.03152	0.38956	1.04412
ENSG00000135226	UGT2B28	0.503378	1.0729	0.0067658	1.30788	0.625433	-1.04596	0.824145	-1.02048	0.862704	1.01827
ENSG00000115758	ODC1	7.45487e-05	1.5346	0.00676583	1.25966	0.000457254	1.37569	0.00154774	1.32114	0.0107594	1.28025
ENSG00000105202	AC005393.1	0.766276	1.0163	0.00678892	1.14949	0.47632	-1.03474	0.763978	-1.01433	0.861554	-1.00952
ENSG00000172602	RND1	0.289494	-1.2236	0.00683043	1.6193	0.00133151	1.81544	0.00038073	1.96259	0.0053168	1.77337
ENSG00000145384	FABP2	0.325689	1.20469	0.00685388	1.61602	0.799494	1.0427	0.333809	1.17296	0.8893	1.02644
ENSG00000112096	SOD2	9.66818e-08	2.03163	0.00685864	1.272	0.643085	-1.03905	0.0555606	1.17747	0.0665118	1.1961
ENSG00000211852	AE000662.50	7.48765e-05	3.83689	0.00687006	2.06155	0.00425609	2.17745	0.0664569	1.59914	0.00176166	2.68829
ENSG00000172273	HINFP	0.00200808	-1.27831	0.00692118	-1.19986	0.96584	1.00268	0.0140584	-1.17736	0.940154	-1.00536
ENSG00000166887	VPS39	0.000356186	-1.28726	0.00693669	-1.16878	0.0368618	-1.12453	0.00317697	-1.18917	0.00579786	-1.2015
ENSG00000232040	SCAND3	0.0499581	-1.56821	0.00693816	-1.75399	0.379492	-1.18648	0.0191293	-1.61217	0.00724513	-1.89784
ENSG00000211905	AL122127.2	0.0160172	-1.35388	0.00698713	1.35096	1.6107e-05	-1.74265	0.0152081	-1.30524	0.00906241	-1.39394
ENSG00000172345	STARD5	0.00158081	1.91065	0.00699212	-1.59457	8.8928e-05	2.12122	0.0948192	1.31587	0.000317173	2.1485
ENSG00000151726	ACSL1	0.0127575	-3.06937	0.006997	2.92018	0.303752	-1.46712	0.0448071	-2.15542	0.459666	-1.36653
ENSG00000172006	ZNF554	0.0339758	-2.03347	0.00700296	-2.25302	0.197068	-1.44331	0.0123814	-2.10541	0.00659623	-2.56022
ENSG00000214860	EVPLL	0.00208546	-2.31318	0.0070169	-1.8661	0.0218957	-1.68497	0.00108976	-2.19613	0.0887916	-1.53687
ENSG00000229827	AC093899.1	0.0267926	-1.84813	0.00701965	-1.95354	0.517085	-1.1617	0.00475595	-2.02792	0.203167	-1.40501
ENSG00000065989	PDE4A	0.00381017	1.3495	0.00702027	1.27157	0.978124	1.00227	0.286487	1.09261	0.871157	-1.01539
ENSG00000170955	PRKCDBP	0.0676659	1.6019	0.00704457	1.88423	0.196153	1.33248	0.00903314	1.84157	0.148049	1.44454
ENSG00000235641	AL158071.2	0.00967066	-1.3374	0.0070516	-1.30419	0.983654	-1.00187	0.533653	1.05838	0.440771	-1.08418
ENSG00000150459	SAP18	0.0285197	1.15955	0.00706257	1.17735	0.333567	1.05644	0.887238	-1.00795	0.000357387	1.30335
ENSG00000102981	PARD6A	0.0755175	1.33842	0.00709523	1.4968	0.795722	1.03665	0.00850952	1.48093	0.0319876	1.42981
ENSG00000087111	PIGS	0.000468544	-1.45948	0.00711058	-1.26994	0.0283543	-1.2099	0.00043165	-1.39398	0.0245641	-1.2502
ENSG00000133597	ADCK2	0.419115	1.11116	0.00712936	-1.39061	0.664248	1.05068	0.796947	1.02949	0.250421	1.16307
ENSG00000161692	DBF4B	0.0116853	1.19614	0.00714424	1.1832	0.000129484	1.30122	9.77051e-07	1.45674	0.000563821	1.29882
ENSG00000237058	AL831784.1	0.418868	1.2237	0.00715039	1.87936	0.749463	1.07203	0.352579	-1.22481	0.0347767	1.73369
ENSG00000231830	BX664723.1	0.0235461	-1.86614	0.00715356	-1.93809	0.0028922	-2.12178	0.00506407	-2.00293	0.00458146	-2.24316
ENSG00000138463	DIRC2	0.164675	-1.22536	0.00715819	-1.43942	0.571485	1.07394	0.570982	-1.07352	0.456406	-1.11324
ENSG00000235423	ZNF552	0.733271	-1.12905	0.00722576	-2.46908	0.564013	-1.19809	0.0824284	1.7452	0.284779	-1.47013
ENSG00000236000	AC011295.3	0.0985349	-1.47886	0.00725239	-1.79219	0.0983018	-1.41001	0.00364344	-1.89845	0.0153633	-1.81309
ENSG00000171643	S100Z	0.013322	-3.3236	0.00727319	-3.15629	0.663498	1.18914	0.412493	1.38512	0.238507	-1.71946
ENSG00000159199	ATP5G1	0.317728	-1.09406	0.00728102	1.25338	0.203985	-1.10625	0.660233	-1.03475	0.159962	1.13634
ENSG00000230402	AC099670.2	0.962788	1.00957	0.00729618	1.6787	0.702082	-1.07105	0.00689524	1.68586	0.857967	1.03722
ENSG00000213997	RP1-71L16.1	0.00115256	-1.77055	0.00730995	-1.48422	0.889037	-1.01925	0.000797721	-1.67847	0.0112556	-1.52859
ENSG00000157873	TNFRSF14	0.00108872	-1.58515	0.00732043	1.37216	0.564914	-1.06528	0.227981	-1.14248	0.00134386	-1.56849
ENSG00000101935	AMMECR1	0.344113	1.08336	0.00732905	-1.23673	0.635921	1.03551	0.0269738	-1.1861	0.220098	-1.11014
ENSG00000211844	AE000662.40	2.54762e-06	15.1535	0.00734011	3.07879	0.00422903	3.39478	2.16597e-05	7.6196	0.0146163	3.18553
ENSG00000240728	AC115115.2	0.345831	-1.16966	0.00736921	-1.51749	0.949102	1.00926	0.000771879	-1.73237	0.00193245	-1.76779
ENSG00000146618	FERD3L	0.78286	1.07154	0.00738226	1.88611	0.355177	1.22773	0.00401385	1.99416	0.331022	1.27898
ENSG00000163328	GPR155	0.0513683	-1.33955	0.00738284	-1.43938	6.23382e-06	-2.06794	0.000166338	-1.74444	1.87771e-07	-2.83468
ENSG00000164649	CDCA7L	0.0201687	1.28291	0.00738481	-1.2912	0.0279328	1.22816	0.0025373	-1.3426	0.516178	1.06803
ENSG00000213599	SULT1A3	0.0648473	1.20204	0.00740055	1.27496	0.00805808	1.27322	0.0429508	1.19387	0.009676	1.30704
ENSG00000164989	C9orf93	0.624209	-1.09823	0.00740663	-1.62092	0.905374	-1.0201	0.419277	-1.14483	0.345364	1.19937
ENSG00000198153	ZNF737	0.636635	1.0648	0.00740735	-1.39889	0.256998	-1.14313	0.508739	-1.07974	0.163983	1.20751
ENSG00000186615	C14orf33	0.00379389	-1.66941	0.00744114	-1.50244	0.837386	1.02941	0.0624057	-1.31213	0.150583	-1.26703
ENSG00000215148	AC092117.4	0.00176904	1.90622	0.00744843	1.59469	0.126952	1.28861	0.0123563	1.53993	0.668379	1.0824
ENSG00000240036	AC104563.1	0.975547	1.00189	0.00745148	-1.16862	0.2023	-1.0727	0.00711314	-1.16986	0.736368	1.02098
ENSG00000163053	SLC16A14	0.000768729	-2.61801	0.0074595	-1.88738	0.000685328	-2.35048	0.000408089	-2.44477	0.00015819	-3.06548
ENSG00000143924	EML4	0.00323326	1.38579	0.00746595	1.28891	0.187039	1.12577	0.614383	-1.04518	0.123238	1.17216
ENSG00000122224	LY9	0.274546	1.27413	0.00747042	1.73892	0.0101852	1.70173	0.000952053	2.04296	0.186576	1.34266
ENSG00000130427	EPO	0.369273	1.23798	0.00750432	1.81396	0.960219	1.01037	0.00371191	1.92705	0.589925	-1.13589
ENSG00000103351	CLUAP1	0.000134885	-1.72569	0.00751227	-1.35628	0.910802	1.01193	0.115095	-1.18564	0.289786	-1.13801
ENSG00000104687	GSR	0.000180333	-1.29025	0.00752726	-1.15721	0.000182569	-1.25028	0.00101128	-1.20626	0.387161	-1.0517
ENSG00000230418	AL596454.1	0.973707	-1.0042	0.00753248	1.37858	0.357551	-1.10915	0.0443459	-1.26252	0.927632	-1.01161
ENSG00000186185	KIF18B	1.61624e-06	1.7314	0.00753683	1.24533	2.33387e-07	1.7248	6.24044e-10	2.13194	1.27206e-07	1.90524
ENSG00000229119	AC026403.1	0.0996749	1.10595	0.00754701	-1.16164	0.602738	-1.02756	0.0715728	-1.10145	0.603574	1.03139
ENSG00000185339	TCN2	3.03777e-07	-3.64488	0.00756858	-1.59043	2.58855e-08	-3.7229	1.0826e-05	-2.42678	1.39809e-06	-3.2312
ENSG00000213918	DNASE1	0.903507	-1.01815	0.00757727	-1.45404	0.000187978	1.77134	0.0037901	1.50958	0.00283643	1.63273
ENSG00000100092	SH3BP1	0.242133	1.14062	0.00757965	1.32254	0.29076	1.10958	0.546612	1.06018	0.983954	1.00223
ENSG00000108671	PSMD11	0.311709	-1.06594	0.00757969	1.17057	0.00099562	1.22655	0.0032194	1.19354	0.00202085	1.23973
ENSG00000085449	WDFY1	2.78168e-05	-2.04425	0.00758361	1.41925	0.0103121	-1.40009	0.112601	1.21817	0.0691179	-1.29919
ENSG00000100263	RHBDD3	0.449642	-1.07131	0.00759431	1.25655	0.663055	-1.03529	0.0679384	1.16125	0.0112935	-1.27973
ENSG00000211884	AE000662.19	1.15386e-05	11.3801	0.0076221	3.04428	6.8427e-05	6.40578	1.27159e-05	8.20055	0.0273314	2.7992
ENSG00000172927	MYEOV	0.44848	-1.23756	0.00762623	2.02269	0.135041	1.45599	0.945296	1.01685	0.0994769	-1.60719
ENSG00000198055	GRK6	0.000308264	1.33792	0.00765396	1.19104	0.00137788	1.2449	0.00125431	1.24589	0.991065	-1.00078
ENSG00000168081	PNOC	0.118031	-1.27977	0.00765724	1.47244	0.00658392	1.48914	0.952949	-1.00793	0.88029	-1.0234
ENSG00000134240	HMGCS2	0.13685	1.25801	0.0076675	1.4611	0.242008	1.16989	0.056198	1.29816	0.175359	1.23147
ENSG00000198513	ATL1	0.00145164	-2.48579	0.00767015	-1.89882	0.93983	1.01701	0.0194288	-1.73584	0.00677091	-2.11538
ENSG00000121621	KIF18A	0.766497	1.04147	0.00767446	-1.411	0.042327	1.29056	0.216378	1.1616	0.0786747	1.28253
ENSG00000231274	AC008735.2	0.170045	1.24573	0.00767502	-1.48435	0.0641753	1.303	0.000246795	1.79587	0.0680334	1.34586
ENSG00000166313	APBB1	0.000395148	2.10417	0.00767628	-1.5798	0.0457718	-1.39491	0.716938	1.05913	0.003477	1.7947
ENSG00000181788	SIAH2	0.00176701	-1.42111	0.00768965	1.2879	0.333812	-1.08992	0.280198	-1.10054	0.0561905	-1.22126
ENSG00000089009	RPL6P10	0.0770075	-1.2072	0.00769774	1.29547	0.569142	1.05291	0.109859	1.15884	0.524056	1.06802
ENSG00000117450	PRDX1	0.00014778	1.26556	0.00771582	1.14121	0.0388176	1.10498	0.0136545	1.12844	0.210027	1.06924
ENSG00000235997	AC109642.1	0.61958	1.10862	0.00773467	1.68391	0.809538	1.04481	0.0135648	1.61192	0.764675	1.06403
ENSG00000139684	ESD	0.308683	1.64944	0.0077362	-3.39591	0.00283102	-4.09434	0.0763947	-2.17563	0.373225	-1.54737
ENSG00000230311	AC004074.1	0.0172191	-2.19006	0.00774562	-2.17366	0.00321233	-2.41404	0.000398794	-3.00784	0.0196762	-2.15021
ENSG00000169499	PLEKHA2	6.13672e-06	1.70756	0.00775359	-1.26291	0.00293615	-1.30734	5.75145e-06	-1.59752	0.235272	1.1184
ENSG00000125812	GZF1	1.69031e-05	1.60314	0.00775453	1.24823	8.59645e-05	1.43881	0.000100331	1.42848	0.00148204	1.36976
ENSG00000189114	BLOC1S3	0.0181693	-1.29494	0.00775965	-1.29478	0.433522	-1.07367	0.0742388	-1.18014	0.00136259	-1.4479
ENSG00000167861	C17orf28	0.400128	-1.26888	0.00776802	2.0259	0.0179434	-1.8613	0.258169	-1.32402	0.15907	-1.49821
ENSG00000080802	CNOT4	0.000678018	-1.3578	0.00777371	-1.21903	0.200758	1.09426	0.0154283	-1.19447	0.05259	-1.17266
ENSG00000106771	C9orf5	0.38501	1.04801	0.00777515	-1.14405	0.638754	-1.02235	0.507118	1.03159	0.635167	-1.02579
ENSG00000227617	AC009475.1	0.261921	-1.31937	0.00777759	1.84484	0.846862	-1.04217	0.663342	1.09704	0.192689	1.38182
ENSG00000166529	ZSCAN21	0.00563901	-1.3201	0.00778187	-1.26002	0.0612163	-1.1701	0.00373922	-1.29139	0.0112773	-1.28477
ENSG00000232810	TNF	0.0397993	-1.84957	0.00778904	-2.04809	0.791009	1.06864	0.014778	-1.91198	0.0655443	-1.72572
ENSG00000223360	AC096559.1	0.0149074	1.94953	0.00780032	1.90473	0.298123	1.26739	0.14924	1.39079	0.136747	1.47864
ENSG00000129003	VPS13C	0.454519	-1.08138	0.00780578	-1.29849	0.653263	-1.04193	0.271576	-1.10623	0.356347	-1.10164
ENSG00000214892	USP8P	0.0771468	-1.52175	0.00781361	-1.77932	0.410799	-1.18152	0.997594	1.0006	0.597064	-1.12934
ENSG00000087299	L2HGDH	0.131802	-1.18613	0.00781455	-1.3197	0.148769	-1.15397	0.0378282	-1.23342	0.522833	-1.07346
ENSG00000127586	CHTF18	0.00034521	1.6988	0.00781629	1.37807	0.00888673	1.37267	4.46067e-05	1.73717	0.00262646	1.53099
ENSG00000166734	CASC4	0.488547	-1.06666	0.00781951	-1.26209	0.0174284	-1.22886	0.00122884	-1.3422	0.0293028	-1.23746
ENSG00000138375	SMARCAL1	0.262313	-1.07756	0.00784487	-1.17938	0.502971	1.03958	0.188133	-1.07988	0.00605346	-1.21716
ENSG00000185324	CDK10	0.000153062	1.3764	0.00785474	1.19633	0.00662234	1.20324	0.000153856	1.32087	0.00792603	1.22803
ENSG00000143889	HNRPLL	4.20744e-12	-23.0744	0.00786519	-1.84262	2.50276e-14	-33.8141	1.90955e-13	-23.962	2.20205e-12	-25.5275
ENSG00000128510	CPA4	0.000156811	-3.91899	0.00788616	-2.15452	0.00633075	-2.22068	3.39699e-05	-3.86756	0.000132411	-4.00026
ENSG00000234615	AC114778.1	0.392901	-1.30227	0.00788988	2.15798	0.0945692	1.59058	0.0622108	1.67888	0.116486	1.64008
ENSG00000196458	ZNF605	0.348361	-1.14037	0.00789239	-1.41612	0.75738	1.03836	0.998842	1.00018	0.27037	-1.16761
ENSG00000244235	AC103724.1	0.209929	-1.48135	0.00789273	-2.16524	0.421061	-1.24484	0.361415	-1.28049	0.731839	1.11146
ENSG00000135299	ANKRD6	1.96455e-07	-3.52312	0.00789509	-1.54822	0.00364167	-1.63175	0.000288422	-1.89886	0.000657065	-1.97141
ENSG00000067048	DDX3Y	0.879414	1.01079	0.00789532	-1.19407	0.381738	-1.05626	0.118544	-1.1039	0.710886	-1.0266
ENSG00000224546	AL449403.2	0.457479	1.05862	0.00790079	-1.21058	0.0300148	-1.1653	0.0197989	-1.17881	0.521368	1.05031
ENSG00000164190	NIPBL	0.120776	-1.19005	0.00790637	-1.31491	0.880098	1.01456	0.281213	-1.10944	0.484371	-1.07978
ENSG00000105649	RAB3A	0.847687	1.02269	0.00790732	1.34026	0.256555	-1.12518	0.523575	-1.06739	0.0294911	-1.30756
ENSG00000132698	RAB25	0.00112427	-2.70035	0.00790747	-1.96783	0.00372199	-2.13049	0.000986971	-2.40613	0.0135261	-2.04273
ENSG00000218173	AL356967.1	0.000133182	2.4964	0.0079189	1.6594	0.764079	1.0547	0.124099	1.32045	0.164485	1.33234
ENSG00000118197	DDX59	0.129136	-1.10193	0.00793402	-1.16912	0.257891	-1.06479	0.0113075	-1.1595	0.00778123	-1.19698
ENSG00000007264	MATK	0.968023	1.0124	0.00793611	2.16014	0.987147	1.00435	0.279872	1.34067	0.900075	-1.03935
ENSG00000102287	GABRE	0.00123474	1.49336	0.00793772	1.31778	0.87578	1.01522	2.24755e-05	1.6531	0.109608	1.19874
ENSG00000091009	RBM27	0.0453082	-1.19382	0.00794547	-1.23617	0.683079	1.03083	0.732441	-1.02556	0.641352	-1.0403
ENSG00000105887	MTPN	0.131305	-1.12029	0.00794754	-1.20189	0.475691	-1.04727	0.000633897	-1.28405	8.93931e-05	-1.41054
ENSG00000080293	SCTR	0.478279	-1.11712	0.00796117	1.47567	0.472567	1.10348	0.295532	1.15411	0.0401712	1.39678
ENSG00000149474	CSRP2BP	0.553806	-1.04815	0.00796452	-1.21922	0.561697	-1.04127	0.0443848	-1.15613	0.401963	1.06912
ENSG00000188937	NYX	0.146123	-1.53565	0.00796584	2.05876	0.1726	-1.42225	0.0171894	1.89313	0.487664	-1.2228
ENSG00000224879	AC011754.1	0.202129	1.32614	0.0079828	1.72326	0.644574	1.09219	0.762437	-1.05898	0.224512	-1.30779
ENSG00000241360	PDXP	0.00393598	1.55552	0.00798814	1.41763	0.591713	1.06802	0.39781	1.10907	0.0110178	1.46407
ENSG00000100599	RIN3	0.0536857	-1.76753	0.00799818	2.03161	0.450574	1.2076	0.43161	-1.21579	0.312978	-1.33501
ENSG00000168070	C11orf85	0.00846093	-2.49452	0.00800587	-2.23271	0.576579	-1.17091	0.14082	-1.52493	0.70084	-1.13143
ENSG00000010932	FMO1	7.38336e-07	3.05168	0.00801541	1.52169	0.16586	1.23168	0.000406787	1.81725	2.73742e-06	2.7815
ENSG00000213470	RP11-972K6.1	0.761443	-1.05324	0.00801782	-1.53291	0.0710047	-1.32377	0.228983	-1.19945	0.546103	-1.10899
ENSG00000183624	C3orf37	5.91108e-08	2.19609	0.00802894	1.28845	3.00601e-10	2.51795	2.29175e-08	2.06337	0.00301238	1.39411
ENSG00000170049	KCNAB3	1.79198e-05	3.69601	0.00803551	1.84712	0.000274528	2.4918	2.69161e-05	3.01708	1.51115e-05	3.75891
ENSG00000134285	FKBP11	0.0516075	-1.40793	0.00804621	1.52401	0.000455967	-1.81711	0.00209682	-1.65413	0.00656637	-1.64539
ENSG00000229729	RP11-159G9.1	0.042867	-1.33076	0.00805764	-1.40072	0.588453	-1.06629	0.0191164	-1.34016	0.0406774	-1.33525
ENSG00000166821	PEX11A	0.673569	-1.09339	0.00806971	-1.697	0.0119829	-1.6503	0.118083	-1.34458	0.565353	-1.12982
ENSG00000119508	NR4A3	0.529169	-1.16333	0.00807153	-1.8192	0.000628472	-2.27455	0.0688785	1.48263	0.00456969	-2.10414
ENSG00000198040	ZNF84	0.0114503	1.31899	0.00808646	-1.28987	0.751807	-1.0287	0.705319	-1.03419	0.984665	1.00196
ENSG00000198208	RPS6KL1	0.998316	1.00027	0.00810094	1.36947	0.369847	1.10507	0.0710548	1.22791	0.0025386	1.52435
ENSG00000161203	AP2M1	0.000661952	1.30366	0.00810832	1.18557	0.00569955	1.19758	0.234811	1.07429	0.175713	1.09874
ENSG00000139083	ETV6	0.00195951	-1.80688	0.00812422	-1.53356	0.749266	-1.04924	0.0023523	-1.65614	0.00610327	-1.66756
ENSG00000126457	PRMT1	0.00362163	-1.16227	0.00812573	1.12435	0.702936	1.01585	0.968055	-1.00164	0.920716	1.00468
ENSG00000084093	REST	0.0215395	-1.16384	0.00813339	-1.16803	0.632282	1.02653	0.22695	-1.06883	0.184414	-1.08783
ENSG00000130818	ZNF426	0.86145	1.03309	0.0081375	-1.59308	0.584517	1.09393	0.962744	-1.00762	0.903905	-1.02277
ENSG00000109680	TBC1D19	0.0110214	-1.6293	0.00814218	-1.56147	0.672538	1.06858	0.00849496	-1.55708	0.919387	-1.01823
ENSG00000187676	B3GALTL	0.195215	1.53047	0.00815367	2.23665	0.340101	1.31349	0.148955	1.51456	0.00125603	3.22941
ENSG00000224585	AC103563.10	0.201048	1.29439	0.00816181	1.63989	0.276843	1.21119	0.0179374	1.54571	0.928097	-1.01805
ENSG00000175287	PHYHD1	0.652278	-1.03855	0.00816204	-1.23248	0.0238438	-1.19232	0.0568374	-1.15579	0.284211	-1.09509
ENSG00000172456	FGGY	0.123523	-1.22166	0.00816586	-1.37155	0.441137	1.08995	0.434035	1.09078	0.638286	-1.06147
ENSG00000232380	AL359394.1	0.0496595	-1.49223	0.00817703	-1.62791	0.516745	-1.1181	0.0183314	-1.53342	0.568434	-1.11828
ENSG00000211860	AE000662.48	0.00459254	2.00478	0.00819362	1.74825	0.00395008	1.8638	0.049014	1.49369	0.0891252	1.48174
ENSG00000236542	AL031673.2	0.515208	-1.09792	0.00820277	-1.42813	0.316443	-1.13544	0.0054869	-1.45865	0.0698747	-1.3083
ENSG00000219642	AL669984.1	0.000255939	-1.68761	0.00822736	-1.35737	0.119391	-1.18778	0.00326815	-1.41451	0.195176	-1.17559
ENSG00000179299	NSUN7	0.0882909	-1.83075	0.00824088	-2.35365	0.863418	-1.05323	0.00418304	-2.56311	0.436984	-1.30833
ENSG00000153250	RBMS1	0.0276143	1.51914	0.00824864	-1.56502	0.000850111	1.81859	0.0604608	1.35789	0.522644	-1.12235
ENSG00000116661	FBXO2	0.27973	-1.17229	0.00825421	1.43577	0.632582	1.06296	0.0659715	1.27325	0.379314	-1.13737
ENSG00000185504	C17orf70	0.000143219	1.58785	0.00828788	1.2916	0.261569	1.10811	0.0208352	1.24582	0.0258413	1.27402
ENSG00000197461	PDGFA	0.578024	1.17877	0.00829756	2.08264	0.103022	1.54383	0.508679	1.18594	0.0670293	1.75124
ENSG00000172031	EPHX4	0.702406	1.04946	0.00830449	1.36898	0.167137	1.16908	0.180205	1.1622	0.671348	1.0551
ENSG00000223750	RP4-673D20.2	0.867438	1.03243	0.00830472	-1.60938	0.33456	-1.17767	0.283032	-1.19858	0.278849	-1.23332
ENSG00000109084	TMEM97	0.0161023	1.23115	0.00831107	1.22319	0.23847	-1.08874	0.331925	-1.0716	0.0295046	1.20421
ENSG00000163501	IHH	0.0212115	1.67785	0.00831124	1.69309	0.219263	-1.26099	0.708735	1.07141	0.895421	-1.0282
ENSG00000212697	AP000758.3	0.00155097	1.76187	0.0083114	1.48749	0.149285	1.2295	0.0104603	1.46724	0.0904528	1.32165
ENSG00000233220	NCRNA00167	0.177996	1.32613	0.00831753	1.66718	0.229538	1.24612	0.354445	1.18213	0.235148	1.28103
ENSG00000080503	SMARCA2	0.000586199	-1.50995	0.00833965	-1.29716	6.4828e-05	-1.55556	0.00227805	-1.36255	2.23887e-05	-1.72976
ENSG00000057935	MTA3	0.785374	-1.03321	0.00834786	-1.34741	0.78962	1.02848	0.337936	-1.10642	0.760689	-1.03722
ENSG00000139508	SLC46A3	0.308704	-1.34349	0.00836029	-2.04038	0.91821	-1.02618	0.0751919	-1.58516	0.950979	1.01779
ENSG00000078043	PIAS2	0.000855188	-1.25079	0.00837138	-1.15815	0.0173725	-1.14041	0.0641686	-1.10405	0.0856352	-1.11061
ENSG00000105352	CEACAM4	0.00856123	1.69065	0.00837686	1.58269	0.507284	1.11402	0.00190901	1.74689	0.198865	1.27336
ENSG00000163492	CCDC141	0.50816	-1.23432	0.00838465	-2.19689	0.0695425	1.68734	0.730638	1.09979	0.0223196	-2.15388
ENSG00000211725	AC233282.11	0.0229605	1.59303	0.00842223	1.61584	0.0548902	1.40372	0.0024396	1.76243	0.212909	1.27736
ENSG00000164010	ERMAP	9.8091e-09	-2.20655	0.00842286	-1.25655	6.88158e-07	-1.71416	2.8886e-06	-1.62704	6.65446e-06	-1.69369
ENSG00000231426	AL050338.2	0.558802	-1.16256	0.00842734	1.89187	0.163396	-1.3782	0.978947	1.00592	0.376386	-1.25737
ENSG00000187323	DCC	0.543707	-1.13954	0.00842974	1.70261	0.410631	-1.16865	0.66493	1.08441	0.473193	-1.16714
ENSG00000238077	AC067718.2	0.01892	1.46511	0.00846733	1.46165	0.62375	1.06822	0.566003	1.07979	0.0533405	1.36082
ENSG00000164953	TMEM67	0.119054	-1.41504	0.00846861	-1.71262	0.0252566	-1.56873	0.0219367	-1.58291	0.490237	-1.16223
ENSG00000198909	MAP3K3	0.0604801	-1.12731	0.00848068	-1.16448	0.246908	-1.06533	0.669494	-1.02314	0.0356385	-1.14509
ENSG00000163132	MSX1	0.311373	-1.32017	0.00848727	1.96034	0.310147	-1.27681	0.583742	1.13879	0.956415	1.01494
ENSG00000114554	PLXNA1	0.163848	-1.3248	0.0084921	1.63318	0.0100597	-1.6182	0.320381	-1.18898	0.166153	-1.32269
ENSG00000167232	ZNF91	0.49585	-1.10734	0.00849647	-1.44706	0.328316	-1.13783	0.0539766	-1.29794	0.397146	1.13556
ENSG00000226761	TAS2R43	0.0402671	-1.85054	0.00850174	-2.03413	0.583131	-1.14833	0.00366826	-2.22108	0.195492	-1.45864
ENSG00000085514	PILRA	1.75659e-07	-3.86048	0.00850255	-1.58493	0.424082	1.14014	0.110809	-1.30398	0.02243	-1.56752
ENSG00000186814	ZNF397OS	0.00241425	-1.90774	0.00850256	-1.60862	0.173461	-1.26321	0.00611862	-1.6465	0.0118856	-1.67841
ENSG00000142025	DMRTC2	0.00763411	1.35699	0.00850491	1.29928	0.0344047	1.22877	0.00247969	1.36211	0.596992	1.05757
ENSG00000226581	AC092634.5	0.307695	-1.24006	0.00853783	-1.67685	0.982679	1.00398	0.0718417	-1.40381	0.786004	-1.05829
ENSG00000227910	AC092634.6	0.747748	1.08332	0.00854095	-1.8518	0.30168	-1.25602	0.00207917	-2.10286	0.284118	-1.30949
ENSG00000120729	MYOT	0.550866	-1.10399	0.00859084	1.50559	0.104944	-1.27385	0.00875654	1.50383	0.519245	1.1129
ENSG00000140450	ARRDC4	0.00188362	-2.77021	0.00860289	-2.06846	0.000419261	-2.85527	1.77125e-06	-4.98442	0.00842869	-2.30836
ENSG00000211968	AB019438.15	0.525758	1.21621	0.00860316	2.13943	1.17425e-07	7.45803	8.91995e-07	5.8038	0.0479755	1.88631
ENSG00000215703	AC097374.5	0.0224769	1.47166	0.00860375	1.48488	0.52572	1.0934	0.0136917	1.44398	0.000913969	1.82348
ENSG00000244484	AL713889.1	0.112824	-1.67238	0.00861411	-2.18306	0.882819	-1.04164	0.92349	-1.02675	0.27062	1.42206
ENSG00000179029	TMEM107	0.00290129	1.34836	0.0086186	-1.25173	0.508864	-1.05425	0.707377	1.03016	0.609778	1.04752
ENSG00000225774	RP4-539M6.1	0.0130131	-1.45659	0.0086301	-1.41848	0.392941	-1.11264	0.0197734	-1.35663	0.00512111	-1.54072
ENSG00000073910	FRY	0.529219	-1.38331	0.00864662	3.56265	0.0100219	3.49296	0.037681	2.65446	0.335993	1.64724
ENSG00000021776	AQR	0.0908709	-1.15594	0.00864895	-1.22801	0.267504	-1.08533	0.021816	-1.19252	0.525309	-1.05439
ENSG00000152443	ZNF776	0.84721	1.01764	0.00865515	-1.25155	0.988028	-1.00119	0.0763052	-1.15617	0.880907	1.01368
ENSG00000235097	AL136966.1	0.199049	1.21805	0.00865728	1.45218	0.266978	-1.16057	0.143047	1.2179	0.908403	-1.0175
ENSG00000142208	AKT1	2.55626e-06	1.89645	0.00866545	1.29485	0.00453889	1.32995	0.00111092	1.39855	0.0037661	1.39519
ENSG00000119280	C1orf198	0.137155	1.36825	0.00866879	1.66365	0.000960965	1.96576	1.15247e-05	2.68539	8.06284e-05	2.64579
ENSG00000100629	C14orf145	4.30617e-05	1.6869	0.00869077	1.29658	2.42479e-05	1.61613	8.33768e-06	1.67579	0.000733601	1.49857
ENSG00000151422	FER	0.00339869	-1.46135	0.00869883	-1.33685	0.819636	1.02379	0.00460577	-1.37401	0.944486	1.00821
ENSG00000163131	CTSS	9.59876e-05	-1.57278	0.00871284	-1.27157	0.00206227	-1.34041	6.0624e-05	-1.50702	9.41201e-06	-1.72185
ENSG00000185436	IL28RA	0.00234163	1.25994	0.00873413	1.18382	0.0077673	1.18875	4.347e-05	1.34456	0.000921487	1.29277
ENSG00000231486	IGKC	0.0100052	1.5105	0.00875274	-1.4432	0.0262298	-1.35838	0.651242	-1.0604	0.430394	1.12517
ENSG00000213281	NRAS	0.000481116	-1.28406	0.00875361	-1.16609	0.672365	-1.0234	0.00168619	-1.21004	0.000770568	-1.26915
ENSG00000224565	AL109825.1	0.00105926	-2.00477	0.00878374	-1.58974	0.249335	-1.21245	0.056303	-1.38457	0.0103168	-1.68028
ENSG00000107959	PITRM1	0.0113952	-1.19031	0.00879944	-1.1712	0.464195	-1.04224	0.00634031	-1.18033	0.200618	-1.08704
ENSG00000178607	ERN1	0.0069731	-1.6789	0.00882455	1.5467	0.0012757	-1.75594	0.0154886	-1.48961	0.838893	-1.03661
ENSG00000054118	THRAP3	0.349746	-1.1226	0.0088286	-1.35273	0.405637	-1.09425	0.420319	-1.09051	0.251327	-1.15324
ENSG00000167065	DUSP18	0.00822238	-1.74104	0.00884947	-1.61273	0.157398	-1.27876	0.000535514	-1.9575	0.0868488	-1.40908
ENSG00000136925	C9orf97	0.193858	1.10696	0.00885138	-1.20835	0.874742	1.01068	0.136862	1.10738	0.00548194	1.26203
ENSG00000138604	GLCE	0.108186	-1.22221	0.00886548	-1.34875	0.0294036	-1.27721	0.000930293	-1.48772	0.28549	1.14028
ENSG00000164330	EBF1	5.52577e-09	6.02905	0.00886966	1.64581	8.1329e-06	2.72393	1.49991e-05	2.58946	1.38572e-06	3.6336
ENSG00000133805	AMPD3	1.56637e-07	-7.31332	0.00887262	-1.95297	1.61934e-07	-5.7112	2.30469e-07	-5.43879	2.14471e-08	-9.36239
ENSG00000227901	D87023.5	0.0105224	3.54187	0.00887923	-3.09971	0.971653	-1.01442	0.0890772	2.01886	0.0917289	2.22353
ENSG00000150764	DIXDC1	0.956091	1.02423	0.00889537	-2.91921	0.00206619	-3.70706	0.680707	1.16909	0.584971	1.26903
ENSG00000173614	NMNAT1	1.74119e-07	-3.81349	0.00890993	-1.57289	0.0735195	-1.34889	8.13268e-05	-2.13201	0.00157812	-1.91841
ENSG00000176273	TMEM20	0.0158212	-1.5931	0.00891699	-1.56057	0.0480271	-1.38757	0.108004	-1.29759	0.0382963	-1.48119
ENSG00000164938	TP53INP1	0.856642	-1.0219	0.00891964	-1.34342	0.00226752	-1.42936	0.0198311	-1.29527	0.00231181	-1.50103
ENSG00000172209	GPR22	0.034556	-1.28729	0.00893894	-1.32282	0.992251	1.00097	0.360085	-1.09579	0.980423	-1.00279
ENSG00000211877	AE000662.49	0.00120363	4.75662	0.00894245	2.86105	0.00416602	3.25065	0.000197483	5.08886	0.0348093	2.57917
ENSG00000176788	BASP1	0.145031	1.38746	0.00895088	1.71633	0.00011584	2.41752	0.00705413	1.74991	0.0362357	1.62064
ENSG00000116005	PCYOX1	0.0274303	-1.43399	0.00896502	-1.46346	0.000554167	-1.7127	0.0371692	-1.34323	0.185842	-1.23213
ENSG00000108292	MLLT6	0.00122805	1.34757	0.00896959	1.22314	0.135456	1.1162	0.0210374	1.19098	0.662531	1.03645
ENSG00000128228	SDF2L1	0.0233566	-1.43645	0.00898507	1.4489	0.0465792	-1.31677	0.0432172	-1.32052	9.0164e-05	-2.02574
ENSG00000144815	FAM55C	0.495577	-1.03626	0.00901287	-1.13639	0.684547	1.01874	0.0414118	1.10168	0.00581608	-1.16925
ENSG00000168743	NPNT	0.138294	1.31179	0.00902201	1.55161	0.18625	-1.23529	0.19485	1.22835	0.868233	1.0301
ENSG00000143575	HAX1	0.964306	-1.00269	0.0090383	1.15905	0.416298	1.04409	0.534927	1.03315	0.028042	1.14944
ENSG00000229854	AL357936.1	0.702841	1.09115	0.00904654	1.75254	0.103813	1.39884	0.939578	1.0152	0.0486614	1.60027
ENSG00000242607	AC068587.5	0.25974	-1.59889	0.00905389	-2.74266	0.487412	-1.286	0.196928	-1.60056	0.574382	-1.26036
ENSG00000171700	RGS19	1.40278e-05	2.24432	0.00905642	1.44185	0.43233	1.10884	0.0205804	1.37612	4.71281e-05	2.08744
ENSG00000158869	FCER1G	3.68523e-05	-3.7459	0.00906009	-1.90375	0.214547	-1.33685	0.000234744	-2.67206	0.0418118	-1.74848
ENSG00000170255	MRGPRX1	0.880596	1.02739	0.00909141	1.55533	0.083964	-1.32579	0.618855	1.08133	0.889059	1.02541
ENSG00000162819	C1orf58	0.0088635	-1.3843	0.00909435	-1.32618	0.0389259	-1.24425	0.00925925	-1.32516	0.00820012	-1.38959
ENSG00000236194	AC099811.1	0.073272	-2.17325	0.00911451	-2.79074	0.788914	1.10329	0.0892791	-1.8954	0.26946	-1.59678
ENSG00000171552	BCL2L1	0.294675	1.15325	0.00911754	-1.39089	0.00817864	-1.40171	0.28004	-1.13677	0.100103	1.25584
ENSG00000204670	AC018892.9	0.00814188	1.8117	0.00914249	1.66355	0.28966	1.21549	0.00515628	1.73797	0.124598	1.38687
ENSG00000108256	NUFIP2	0.161724	-1.11784	0.00914383	-1.21061	0.928122	-1.00619	0.0107082	-1.20504	0.279016	1.08918
ENSG00000213028	RP11-108F13.1	0.00906184	-1.41607	0.00915186	-1.35354	0.00659971	-1.37693	0.00437713	-1.39955	0.409102	-1.10809
ENSG00000113580	NR3C1	0.000139049	-1.90234	0.00915879	-1.41857	0.00796082	-1.43267	0.0109837	-1.40486	0.00964231	-1.48894
ENSG00000166575	TMEM135	0.0220369	-1.46833	0.00916056	-1.47385	0.0365654	-1.35621	0.000485	-1.73917	0.00728219	-1.58491
ENSG00000175166	PSMD2	0.931315	-1.00541	0.00916248	1.16581	0.00187419	1.21003	0.00988905	1.16373	0.0701769	1.12467
ENSG00000178229	ZNF543	0.332279	-1.08381	0.00916781	-1.22323	0.408192	-1.06192	0.158931	-1.10862	0.792748	-1.02184
ENSG00000135677	GNS	1.26095e-05	-1.62488	0.00916897	-1.24308	1.68134e-05	-1.51727	1.40873e-06	-1.63724	0.000943058	-1.39478
ENSG00000166669	ATF7IP2	0.712889	1.07151	0.00917637	-1.5834	0.197882	-1.24072	0.124232	-1.29406	0.563022	-1.11493
ENSG00000108312	UBTF	0.00454724	1.22776	0.00917884	1.17561	0.0141004	1.16432	0.00255974	1.2122	0.00395674	1.23245
ENSG00000213439	OR5AC1P	0.510515	-1.10892	0.00920766	1.46704	0.459367	-1.10754	0.77606	1.03956	0.246625	1.20188
ENSG00000128191	DGCR8	7.97078e-08	1.66071	0.00921081	1.17696	0.0128518	1.16842	2.15615e-05	1.35588	3.4102e-06	1.49083
ENSG00000238147	CTD-2518G19.1	0.0584434	1.36459	0.00922153	1.4721	0.889282	1.01947	0.1187	1.24668	0.493349	1.11478
ENSG00000214362	AL356632.1	0.0440006	-1.54712	0.00923974	-1.66054	0.0579616	-1.43131	0.204613	-1.26238	0.489854	-1.15455
ENSG00000230772	RP13-401N8.1	0.860627	-1.03061	0.00925662	-1.52253	0.27661	1.18062	0.952949	1.00887	0.588665	1.0976
ENSG00000119328	C9orf6	9.20609e-07	-1.85833	0.00929434	-1.26026	0.209418	-1.11175	0.0145878	-1.24013	0.923997	1.00906
ENSG00000172748	ZNF596	0.00628018	-2.41861	0.0093136	-2.06761	0.0353264	-1.77939	0.000851896	-2.66678	0.109436	-1.63073
ENSG00000224756	AC233264.18	2.07966e-05	2.78382	0.00932691	1.60846	0.00198751	1.80067	0.688249	1.07043	0.0032702	1.87899
ENSG00000165966	PDZRN4	0.0942115	-1.7275	0.00933575	2.16909	0.974111	1.00906	0.0928086	-1.61381	0.0891051	1.74353
ENSG00000121964	GTDC1	1.77667e-05	1.57659	0.00933793	1.23219	0.0185635	1.20652	0.270532	1.08664	0.0422289	1.19917
ENSG00000122068	FYTTD1	0.00670153	-1.32759	0.00934396	-1.26504	0.0163725	-1.24126	0.0448994	-1.1922	0.00296007	-1.37167
ENSG00000240505	TNFRSF13B	0.193042	-1.20556	0.00934936	1.41149	0.100583	1.2328	0.0632648	1.2676	0.200985	-1.20146
ENSG00000044574	HSPA5	1.01373e-08	-1.79714	0.0093561	1.1815	5.96921e-08	-1.59139	6.66708e-08	-1.58159	4.20694e-09	-1.85059
ENSG00000229645	C14orf139	2.25875e-09	2.46067	0.00935711	1.266	6.39374e-05	1.50385	0.106059	1.15015	0.211148	1.13059
ENSG00000165861	ZFYVE1	0.0306047	-1.18846	0.0093609	-1.20349	0.0315604	-1.16249	0.0527798	-1.14267	0.0348699	-1.183
ENSG00000198920	KIAA0753	6.55559e-05	-1.46584	0.00938866	-1.21444	0.334671	-1.07037	0.00272756	-1.25871	0.68443	1.0329
ENSG00000235575	Z99758.1	0.142487	-1.35037	0.00940163	-1.62995	0.437679	-1.14694	0.0116057	-1.60436	0.0864963	-1.42507
ENSG00000236254	AL161450.25	0.607888	-1.16242	0.0094057	-2.04323	0.726716	1.09397	0.00241983	-2.36057	0.0732004	-1.72144
ENSG00000152904	GGPS1	0.744275	-1.05761	0.00941018	-1.52038	0.173909	1.23231	0.664576	-1.0671	0.716821	1.06428
ENSG00000092203	TOX4	1.65591e-06	-1.3228	0.00943083	-1.11438	0.772101	-1.01135	0.040476	-1.08655	0.980555	1.00108
ENSG00000199085	hsa-mir-148a	0.672382	1.08125	0.00943256	1.56863	0.871936	-1.02643	0.297726	-1.18452	0.647375	1.0882
ENSG00000238166	AC022748.1	0.00184765	-1.65704	0.00943526	-1.42537	0.372881	-1.12131	0.000236188	-1.72309	0.0682901	-1.31607
ENSG00000115266	APC2	0.0715851	-1.20209	0.00943818	1.27194	0.0801115	1.16947	0.0175347	1.24277	0.714215	-1.03679
ENSG00000236552	RPL13AP5	0.0646086	-1.09868	0.00945695	-1.12709	0.5373	-1.027	0.00047887	-1.18738	0.398562	-1.04259
ENSG00000093009	CDC45L	0.283473	1.10595	0.00946176	1.25392	0.0168302	1.2305	6.79268e-05	1.47328	0.224576	1.12125
ENSG00000100154	TTC28	0.000685515	-3.48184	0.00946988	-2.1927	0.00720488	-2.2783	0.000173328	-3.45701	0.000132014	-4.29757
ENSG00000114698	PLSCR4	0.804924	1.03983	0.00947119	1.47063	0.947738	1.00913	0.0117427	1.45197	0.0464297	1.38967
ENSG00000109323	MANBA	0.00428013	-1.47238	0.00947936	-1.35136	0.249861	-1.13479	0.0112552	-1.34065	0.0661358	-1.26553
ENSG00000172269	DPAGT1	0.00302837	1.31044	0.00949581	1.22288	0.00662377	1.23824	0.0751093	1.14174	0.00534514	1.28525
ENSG00000227374	AL157832.2	0.242472	-1.34448	0.00954052	-1.83686	0.0558775	-1.54652	0.0585768	-1.53414	0.970354	1.00931
ENSG00000111859	NEDD9	1.99611e-12	-7.96838	0.00954641	-1.46006	7.49398e-07	-2.47268	1.60724e-07	-2.69102	1.31101e-09	-4.4479
ENSG00000242258	AC073111.1	0.0210768	-2.48581	0.00957557	-2.4739	0.0010686	-3.344	0.000411671	-3.75189	0.00116182	-3.9087
ENSG00000141150	RASL10B	0.00892232	-1.5579	0.00957785	1.46552	0.590035	1.07725	0.284022	-1.15992	0.704746	-1.06135
ENSG00000104901	DKKL1	0.429762	1.18057	0.00957941	-1.66301	0.00168279	1.9048	0.0245916	1.54178	0.735565	-1.07315
ENSG00000062370	ZFP112	0.819061	1.01837	0.00958988	1.2137	0.0738024	-1.13801	0.0247777	-1.17897	0.0707271	-1.16072
ENSG00000174485	DENND4A	2.07841e-05	-1.92517	0.00959726	-1.35354	0.282048	-1.1262	0.177138	-1.1609	0.00577328	-1.45378
ENSG00000168461	RAB31	0.541948	-1.18427	0.0096134	-1.95908	0.406096	-1.22493	0.0239614	-1.77812	0.0270929	-1.90587
ENSG00000090989	EXOC1	0.00379422	-1.31963	0.00961453	-1.23618	0.0228602	-1.20244	0.000248802	-1.38385	0.00573179	-1.30004
ENSG00000071539	TRIP13	0.00229678	1.33914	0.00962882	1.23323	0.0016109	1.30621	0.00459449	1.26249	0.0135675	1.25578
ENSG00000197102	DYNC1H1	0.135718	1.17305	0.00962893	-1.28923	0.133994	1.15109	0.0842031	1.1763	0.0965876	1.19583
ENSG00000125266	EFNB2	3.22673e-05	3.71333	0.00965072	1.87164	0.0016048	2.22409	0.00172741	2.19722	8.48352e-05	3.36236
ENSG00000164751	PXMP3	0.821185	1.0255	0.00965518	-1.31125	0.77783	1.02798	0.196502	-1.13622	0.252164	-1.13814
ENSG00000101200	AVP	0.0239789	-1.66899	0.00966086	-1.68411	0.464991	-1.14817	0.262435	-1.23636	0.489596	-1.16045
ENSG00000025770	NCAPH2	0.0798827	1.14949	0.00966493	1.20563	0.000293287	1.32888	3.64845e-06	1.49259	0.0277799	1.19555
ENSG00000130313	PGLS	0.575918	-1.05882	0.00967701	-1.28107	0.124468	-1.15136	0.0191987	-1.24742	0.467435	-1.07727
ENSG00000106330	MOSPD3	0.013328	1.36013	0.00967717	1.32587	0.837914	-1.02104	0.990076	-1.00126	0.811804	1.02801
ENSG00000230055	CISD3	0.48238	-1.10124	0.00967977	1.39389	0.0131906	-1.37484	0.0976961	-1.22532	0.133787	-1.23357
ENSG00000232653	AC123768.3	0.577265	-1.04326	0.00969999	-1.20214	0.748528	1.02155	0.000428841	-1.30762	0.06169	-1.15849
ENSG00000170465	KRT6C	0.0389584	1.68624	0.00970061	1.79781	0.474091	1.16462	0.13674	1.37804	0.541984	1.15918
ENSG00000183066	WBP2NL	0.0612752	-1.90036	0.00970097	-2.23011	0.400673	-1.27784	0.0185384	-2.05571	0.45215	-1.28346
ENSG00000117899	MESDC2	0.366913	1.07697	0.00971957	1.21893	0.84981	-1.01363	0.597657	-1.03829	0.465568	1.0616
ENSG00000186675	MAGEE2	0.146274	1.30831	0.00979617	1.55061	0.82311	-1.0361	0.905974	1.01878	0.701294	-1.07188
ENSG00000144868	TMEM108	0.365121	1.22996	0.00979865	1.73294	0.296942	1.23343	0.193417	1.29896	0.113983	1.44495
ENSG00000127688	GAN	0.647213	1.03111	0.00979879	-1.176	0.574038	1.03361	0.274019	1.06664	0.0176602	1.18394
ENSG00000146856	AGBL3	0.00911119	-2.3249	0.00980248	-2.06901	0.0260671	-1.85588	0.0192111	-1.91583	0.0499979	-1.84573
ENSG00000172828	CES3	5.81124e-05	-3.55617	0.00980249	-1.88502	0.00160745	-2.24841	1.54449e-06	-4.23042	0.00554295	-2.20461
ENSG00000172888	ZNF621	0.316951	1.12872	0.0098142	-1.33699	0.75101	-1.03392	0.328911	-1.10837	0.807477	-1.02961
ENSG00000168811	IL12A	0.0374297	-1.86456	0.00982225	1.99777	0.0207534	-1.84894	0.0331317	-1.74575	0.00704923	-2.30345
ENSG00000175115	PACS1	1.24368e-08	-3.3243	0.00984409	-1.40924	0.000817197	-1.60396	3.51163e-06	-2.09334	1.06615e-08	-3.35922
ENSG00000197971	MBP	0.00699857	-1.92735	0.00986157	-1.72165	0.686644	1.08268	0.644539	-1.09448	0.00132826	-2.24629
ENSG00000089336	HAUS5	0.000110025	1.51493	0.00988109	1.24448	0.00119464	1.33557	7.38855e-05	1.45416	0.000725398	1.41593
ENSG00000232476	C8orf78	0.605445	1.13554	0.00988442	1.81269	0.624734	1.11136	0.00702032	1.87012	0.191192	1.38656
ENSG00000130584	ZBTB46	0.780621	-1.05717	0.00989612	-1.62173	0.209157	1.2507	0.983432	-1.00362	0.501789	-1.14413
ENSG00000227502	AL132660.1	0.0143169	-3.38676	0.00992512	-3.08838	0.617388	-1.22701	0.027752	-2.56681	0.00398504	-4.3618
ENSG00000127125	PPCS	0.729739	-1.03551	0.00993878	-1.2768	0.451981	-1.06929	0.352116	-1.0861	0.101731	-1.18542
ENSG00000161980	POLR3K	0.154987	1.12031	0.00994086	1.20828	0.0395402	1.15947	0.00578804	1.22731	0.00853333	1.24883
ENSG00000204138	PHACTR4	0.00454006	1.22694	0.00994487	-1.17264	0.705009	1.02212	0.526585	1.03712	0.153251	1.10082
ENSG00000162267	ITIH3	0.191035	1.24143	0.00994776	1.4815	0.597703	-1.07829	0.387037	1.13128	0.42898	1.13797
ENSG00000183678+ENSG00000184033	CTAG1A+CTAG1B	0.375759	1.23033	0.00995586	1.75389	0.0470868	1.52575	0.000254844	2.37165	0.131134	1.43225
ENSG00000241525	AC141424.1	0.0698407	-1.3767	0.00998029	-1.50902	0.0181323	-1.45549	0.00463623	-1.58322	0.0269158	-1.48796
ENSG00000238278	AC139453.2	0.00545072	-3.6971	0.00999852	-2.8374	0.257922	-1.54328	0.00115227	-3.96786	0.255214	-1.64442
ENSG00000229556	AL162853.4	0.449127	-1.20244	0.0100075	-1.79622	0.325063	-1.23524	0.0282568	-1.62985	0.580444	-1.14366
ENSG00000137225	CAPN11	0.00208464	-2.70779	0.0100252	-2.01875	0.00249761	-2.35217	0.00153808	-2.45789	0.00114381	-2.90535
ENSG00000224489	AC012468.1	0.0368128	1.48685	0.0100532	1.54874	0.229188	1.21406	0.0775218	1.33399	0.340954	1.19007
ENSG00000211831	AE000661.12	5.87302e-07	23.5457	0.010072	3.10037	0.00168953	4.23756	4.69752e-06	10.9834	0.00217721	4.9402
ENSG00000157426	AASDH	0.153999	-1.23783	0.0100942	-1.42417	0.669238	-1.0565	0.071635	-1.26897	0.0301812	-1.3971
ENSG00000211863	AE000662.17	3.15071e-05	6.73033	0.0100948	2.46686	0.000586655	3.63943	6.58993e-05	4.78601	0.217071	1.59855
ENSG00000244119	AC084198.2	0.50423	-1.10988	0.0101005	-1.45549	0.544947	-1.08638	0.0401797	-1.33807	0.153463	-1.2546
ENSG00000042429	MED17	0.410777	1.07353	0.0101179	-1.22977	0.93498	1.00615	0.221765	-1.09713	0.583698	1.0482
ENSG00000159496	RGL4	0.000536723	1.62531	0.0101207	1.3433	0.142821	1.17457	0.122917	1.18373	0.0195223	1.35451
ENSG00000166689	PLEKHA7	0.218514	1.48043	0.0101295	2.13238	0.357731	1.29098	0.151101	1.49388	0.950907	1.01949
ENSG00000104341	LAPTM4B	0.0784506	-3.37121	0.0101298	-5.00867	9.95995e-05	-15.1562	0.000365785	-11.0207	0.000351318	-15.8683
ENSG00000227741	AL121987.2	0.592725	1.09718	0.0101478	1.51794	0.537334	-1.09851	0.00299172	1.6397	0.162349	1.27994
ENSG00000223698	AC023274.1	0.569797	-1.04621	0.0101573	-1.21073	0.229349	-1.0886	0.0358939	-1.16436	0.00309101	-1.29558
ENSG00000075790	BCAP29	0.0416722	-1.30297	0.0101694	-1.34899	0.0753894	-1.22198	0.211731	-1.14721	0.361975	-1.12087
ENSG00000151883	PARP8	3.88502e-05	-1.93878	0.0101782	-1.37488	0.984513	1.00225	0.00219501	-1.47986	0.000682401	-1.66826
ENSG00000166167	BTRC	0.000203937	-1.3162	0.0101896	-1.16424	0.426658	-1.04526	0.000129692	-1.28313	0.112532	-1.10833
ENSG00000159082	SYNJ1	8.50036e-05	-1.90905	0.0101989	-1.39297	9.07077e-05	-1.75819	4.25518e-05	-1.81577	0.00101201	-1.66748
ENSG00000179218	CALR	0.000985109	-1.24494	0.0102067	1.1521	4.53567e-05	-1.29085	7.32595e-05	-1.27607	0.00033471	-1.27678
ENSG00000127824	TUBA1	0.025085	1.36947	0.0102127	1.37709	0.663095	1.05213	0.378786	1.10807	0.00436993	1.51394
ENSG00000172155	LCE1D	0.520762	1.31812	0.0102207	2.80857	0.0295227	2.36902	0.0360309	2.27489	0.00988154	3.29092
ENSG00000142185	TRPM2	0.12872	-1.47661	0.0102314	-1.82753	0.124354	-1.41365	0.0759064	-1.49279	0.0907731	-1.54749
ENSG00000166471	TMEM41B	0.0131831	-1.42608	0.0102651	-1.37982	0.00255378	-1.4805	0.00392931	-1.4464	0.00784064	-1.46935
ENSG00000095794	CREM	0.00125043	-2.3897	0.0102671	-1.78122	0.288508	-1.25344	0.00108279	-2.16256	0.00124585	-2.39054
ENSG00000231692	BX322613.7	9.2013e-05	5.96375	0.0102739	2.51039	0.00163457	3.26326	0.21996	1.51463	0.0272418	2.43734
ENSG00000214544	GTF2IRD2P	0.0277961	-1.88914	0.0102769	-1.93439	0.898087	1.03125	0.229999	-1.33782	0.0457764	-1.77168
ENSG00000229671	AC051649.4	2.60038e-07	-7.84421	0.0103136	-2.01064	0.0247282	-1.83097	2.04274e-05	-3.79454	1.63362e-07	-8.32541
ENSG00000189227	C15orf61	0.379544	-1.35093	0.0103398	-2.26392	0.741136	-1.10351	0.0559735	-1.80205	0.343565	-1.38356
ENSG00000128872	TMOD2	0.000337273	-11.0423	0.0103443	-4.01423	0.0567964	-2.73209	0.00861816	-4.17555	0.0125301	-4.69665
ENSG00000079432	CIC	4.66206e-07	1.80582	0.0103649	1.23083	0.336056	1.07638	0.0851177	1.14323	0.00889438	1.27633
ENSG00000198518	HIST1H4E	0.0032983	1.79229	0.0103703	1.54189	0.0218504	1.46837	0.000937582	1.80123	0.0234511	1.54038
ENSG00000166548	TK2	0.0134138	-2.26299	0.0103724	2.09953	0.0394861	-1.79336	0.133929	-1.51107	0.318318	-1.3648
ENSG00000242938	AC048382.3	0.124426	-2.08321	0.0103764	-3.06331	0.490566	-1.32702	0.66203	1.19435	0.143997	-2.00597
ENSG00000154957	ZNF18	0.000457212	-1.49668	0.0103806	-1.27151	0.176303	-1.12851	0.173642	-1.12845	0.371257	-1.09424
ENSG00000240694	PNMA2	0.513161	-1.30562	0.0103816	-2.65535	0.672498	-1.16283	0.753307	-1.11772	0.811511	-1.1017
ENSG00000158050	DUSP2	7.40961e-05	-2.58666	0.0104102	1.61611	0.085056	1.36585	0.075221	1.37799	0.0114414	-1.72057
ENSG00000165219	GAPVD1	0.00808988	-1.21241	0.010464	-1.17516	0.115795	-1.09997	0.317032	-1.06101	0.0204164	-1.17994
ENSG00000144642	RBMS3	0.656444	-1.12133	0.0104807	1.8536	0.405949	-1.20775	0.363633	-1.22782	0.484398	-1.19792
ENSG00000007545	CRAMP1L	5.27115e-06	1.72917	0.0104895	1.25327	0.000817632	1.36888	7.40635e-06	1.59337	0.00103973	1.41734
ENSG00000167992	VWCE	6.5927e-05	1.872	0.010506	1.36778	0.176988	1.17077	0.100624	1.21203	0.600346	1.07093
ENSG00000115317	HTRA2	0.085531	1.14019	0.0105481	1.19384	0.0041387	1.22628	0.18075	1.09182	0.0271325	1.18808
ENSG00000227337	AC139452.1	0.24993	1.38771	0.0105536	1.96105	0.24516	1.33712	0.0358324	1.71491	0.321014	-1.32518
ENSG00000228255	AC096639.2	0.985668	-1.00259	0.0105543	1.41303	0.0181041	1.3747	0.178022	-1.18834	0.45782	-1.11362
ENSG00000144771	LRTM1	0.0331796	1.71953	0.0105552	1.78668	0.825313	1.04798	0.293407	1.25128	0.0465055	1.65423
ENSG00000230207	AL391872.1	0.676793	1.0522	0.010574	-1.33947	0.853581	-1.01993	0.672575	1.04598	0.618616	1.0627
ENSG00000089225	TBX5	0.000762983	1.82962	0.0105758	1.45922	0.525078	-1.09225	0.0924211	1.26926	0.129228	1.27787
ENSG00000234109	AL590036.1	0.61973	1.19546	0.0105799	2.36492	0.581358	-1.19028	0.694793	1.13077	0.465627	1.30126
ENSG00000102879	CORO1A	0.00267722	1.45051	0.0105974	1.30733	0.0140057	1.29427	2.66912e-05	1.65431	0.0149554	1.33741
ENSG00000237701	AC011297.1	0.787712	-1.05198	0.0106072	-1.56974	0.309241	-1.18496	0.960081	1.00824	0.588152	-1.10756
ENSG00000197879	MYO1C	7.01595e-05	-1.54366	0.0106197	-1.24311	1.47281e-10	-2.35987	6.56231e-07	-1.69906	1.38688e-06	-1.78487
ENSG00000165410	CFL2	0.00103697	1.62011	0.0106304	1.36555	0.284607	1.13156	0.057913	1.25061	1.9816e-05	1.98856
ENSG00000123213	NLN	2.2424e-05	-1.64022	0.0106314	-1.25408	0.0133789	-1.24569	0.0166518	-1.234	0.00277485	-1.36749
ENSG00000104979	C19orf53	0.273207	-1.20709	0.0106332	1.50125	0.722842	-1.05424	0.0626892	1.33088	0.900953	1.02132
ENSG00000233293	AL133343.2	0.751961	-1.06914	0.0106347	1.65946	0.470161	-1.14418	0.234775	-1.24889	0.417552	1.18833
ENSG00000233020	AL354872.1	0.645351	-1.09249	0.0106375	-1.58349	0.378818	1.1611	0.106267	-1.32037	0.0410683	1.50762
ENSG00000108448	TRIM16L	0.00210886	-1.49515	0.0106723	-1.32483	5.72203e-05	-1.65067	4.5546e-06	-1.82655	0.0443144	-1.28031
ENSG00000206337	HCP5	0.0476321	-1.35379	0.0106729	-1.41991	0.706389	1.04965	0.757994	1.04012	0.0636919	-1.32582
ENSG00000179406	NCRNA00174	0.00257268	-1.68542	0.0107024	-1.45315	0.040281	-1.3424	0.000199458	-1.81156	0.0107695	-1.53483
ENSG00000151967	SCHIP1	0.375102	1.34526	0.0107036	2.21169	0.930978	-1.02552	0.490476	1.22171	0.137651	1.65593
ENSG00000103047	TMCO7	0.000552152	-1.25558	0.0107114	-1.14736	0.265533	1.05852	0.932462	-1.00425	0.64129	-1.02718
ENSG00000102445	C13orf18	0.0202365	2.27356	0.0107212	-2.21854	0.0749695	1.71409	0.78895	-1.08081	0.034816	2.09295
ENSG00000105486	LIG1	3.2678e-07	1.99062	0.0107213	1.26535	0.00496195	1.30362	6.31771e-07	1.77807	0.000204276	1.53501
ENSG00000166426	CRABP1	0.0826222	-1.38819	0.0107239	-1.54866	0.869571	1.02668	0.86088	-1.02831	0.0291271	-1.52284
ENSG00000102189	EEA1	4.28668e-06	-1.98736	0.0107363	-1.32053	0.241725	-1.12881	0.000175613	-1.56419	0.00126809	-1.52477
ENSG00000141582	CBX4	0.00022179	1.82745	0.0107411	1.39587	0.119568	1.216	0.00289527	1.49233	0.0262405	1.38745
ENSG00000163485	ADORA1	0.708177	-1.06803	0.0107414	1.52223	0.674562	1.06696	0.0325754	1.41094	0.70004	1.0701
ENSG00000104517	UBR5	1.26023e-06	-1.66895	0.0107512	-1.21023	0.817163	1.01632	0.60924	-1.03627	0.0294575	-1.20098
ENSG00000068878	PSME4	0.694743	-1.03765	0.0107759	-1.25216	0.269353	1.09676	0.766487	1.02465	0.486018	-1.06806
ENSG00000236532	AJ006995.2	0.197479	1.27528	0.0107789	1.55744	0.435032	1.13625	0.348021	1.16529	0.72694	-1.06691
ENSG00000231214	AC112254.1	0.698463	1.20027	0.0108153	3.07922	0.587245	1.2521	0.977682	-1.01154	0.494399	1.38145
ENSG00000163960	UBXN7	7.94139e-05	-1.79048	0.0108171	-1.34198	0.569386	-1.06359	0.000272745	-1.57638	0.000279521	-1.68379
ENSG00000147403	RPL10	0.0355118	1.24298	0.0108202	1.26531	0.770035	1.0256	0.104227	1.15437	0.129563	1.16543
ENSG00000197054	ZNF763	0.990766	-1.00403	0.0108212	-2.2952	0.809818	1.07621	0.810752	-1.07527	0.887117	-1.05058
ENSG00000173208	ABCD2	9.51595e-12	-11.9248	0.0108366	-1.61368	8.30133e-08	-3.80892	1.09992e-10	-6.74976	2.53813e-12	-14.0851
ENSG00000134827	TCN1	0.214704	1.23312	0.0108373	1.48703	0.772494	1.04306	0.157773	1.23242	0.788189	-1.04565
ENSG00000225271	AC074281.1	0.00946187	-1.52687	0.0108457	-1.4349	0.318662	-1.14305	0.108056	-1.24336	0.198177	-1.21903
ENSG00000079931	MOXD1	0.00502853	-2.61101	0.0108633	2.11133	0.615887	1.14808	0.129368	-1.52836	0.142586	-1.59965
ENSG00000155380	SLC16A1	0.0948397	1.13758	0.0108735	1.19563	0.169153	-1.09655	0.595127	1.03536	0.59553	1.04063
ENSG00000155657	TTN	0.500382	-1.19645	0.0108916	-1.88211	0.101577	1.47998	0.674572	-1.10196	0.0440971	-1.74708
ENSG00000173465	SSSCA1	0.025745	-1.18302	0.0108968	1.1855	0.04221	1.14231	0.159395	1.09345	0.612372	1.03687
ENSG00000234327	AC012146.1	0.181946	-1.20651	0.0109023	-1.38987	0.426319	1.10178	0.130097	-1.20515	0.000408229	1.75619
ENSG00000164168	TMEM184C	0.000111938	-1.83554	0.0109046	-1.3708	0.257268	-1.14248	0.00186137	-1.49214	0.0492167	-1.31169
ENSG00000214308	AL603764.1	0.740787	-1.08933	0.0109307	1.85253	0.942266	-1.01655	0.959627	-1.01146	0.512366	1.18537
ENSG00000165025	SYK	0.000373462	1.82621	0.0109396	-1.41745	0.917191	1.01343	0.617715	1.06584	0.452077	1.11697
ENSG00000170832	USP32	2.11674e-05	-1.67206	0.0109965	-1.26228	0.00802618	-1.27903	0.00161476	-1.35101	0.000172732	-1.54081
ENSG00000105364	MRPL4	0.275443	-1.09348	0.0110017	1.21263	0.675499	-1.03021	0.331767	1.07156	0.172024	1.11936
ENSG00000197857	ZNF44	0.0075066	-1.61504	0.0110055	-1.48313	0.0513833	-1.34304	0.019182	-1.43187	0.00863123	-1.59925
ENSG00000196553	C14orf53	0.794125	-1.03559	0.011016	-1.3761	0.243472	1.14931	0.00333684	1.45927	0.579779	-1.07725
ENSG00000243335	KCTD7	0.852824	1.02804	0.0110175	-1.42652	0.935323	-1.01067	0.0686276	-1.27818	0.824537	1.03361
ENSG00000168615	ADAM9	0.293388	-1.14887	0.0110289	-1.36473	0.0342105	-1.29043	0.0163117	-1.33843	0.00523858	-1.48894
ENSG00000147119	CHST7	0.000576869	-1.90115	0.0110361	-1.47391	0.000126572	-1.91511	0.000469546	-1.77096	2.41943e-05	-2.33471
ENSG00000164405	UQCRQ	0.00118646	1.32967	0.0110798	1.20381	0.00869952	1.21395	0.225376	1.08725	0.228571	1.09999
ENSG00000183473	SSTR3	1.91242e-07	-6.77832	0.011093	-1.87675	0.400447	-1.21726	0.181401	-1.36906	2.09535e-06	-5.16416
ENSG00000107672	NSMCE4A	0.00214713	1.22365	0.0110934	1.15095	0.00685842	1.1644	0.000227824	1.24867	0.00148312	1.23453
ENSG00000167930	ITFG3	0.00112755	-1.36136	0.011106	-1.22096	0.00807084	-1.23503	0.00413264	-1.25883	7.83464e-05	-1.488
ENSG00000146350	C6orf170	0.183638	-1.37966	0.0111063	-1.75945	0.611334	-1.11197	0.0099743	-1.77641	0.151734	-1.41634
ENSG00000235743	AL139231.1	0.410157	1.27627	0.0111366	2.01281	0.903949	1.03162	0.0249202	-1.83682	0.112116	1.6167
ENSG00000156172	C8orf37	0.50851	-1.12448	0.0111462	-1.5222	0.674448	1.06739	0.408563	-1.13672	0.257796	1.2247
ENSG00000116670	MAD2L2	0.00279584	1.55979	0.0111468	1.37643	0.0326971	1.30331	0.00203192	1.4958	0.00172947	1.60129
ENSG00000229663	AL672296.1	0.618943	-1.14093	0.0111579	-1.8756	0.211857	-1.34272	0.324979	-1.25763	0.365786	-1.27287
ENSG00000236611	AP000343.1	0.025542	1.88917	0.0111641	-1.89761	0.26802	1.30387	0.592434	-1.13432	0.361787	1.28129
ENSG00000105186	ANKRD27	8.2912e-06	-1.47089	0.0111723	-1.17665	0.103686	-1.10582	0.0531191	-1.12773	3.17402e-05	-1.41735
ENSG00000109756	RAPGEF2	4.82913e-07	-4.05214	0.011178	-1.62741	5.27083e-05	-2.41077	2.01014e-05	-2.5672	2.73213e-05	-2.87654
ENSG00000132623	ANKRD5	0.133549	-1.81277	0.0111917	-2.50786	0.482867	-1.27048	0.259545	1.47012	0.0613648	2.12198
ENSG00000205864	KRTAP5-6	0.00846144	2.35162	0.0111933	2.04167	0.288766	1.32704	0.0560368	1.68331	0.484605	1.23484
ENSG00000184160	ADRA2C	0.830797	1.04547	0.0111934	-1.63973	0.158349	-1.30112	0.49929	1.13097	0.35348	1.21511
ENSG00000213047	DENND1B	0.798126	-1.04977	0.0111999	1.57016	0.704672	-1.06526	0.34546	1.17067	0.297199	1.22168
ENSG00000103671	TRIP4	1.17071e-06	-1.53073	0.0112152	-1.16975	0.14303	-1.0907	9.20401e-06	-1.37971	0.000161228	-1.3414
ENSG00000229330	AC006947.1	0.0034421	2.45834	0.0112209	1.94035	0.150575	1.43332	0.0164142	1.86343	0.0002115	3.35972
ENSG00000188831	AL137226.2	0.0900944	1.18047	0.011225	1.25269	0.967645	-1.00338	0.131625	1.13628	0.978793	1.00252
ENSG00000144591	GMPPA	0.000132109	-1.6348	0.0112437	1.29395	0.0449628	-1.22095	0.00146814	-1.40167	0.00681738	-1.3756
ENSG00000186912	P2RY4	0.818439	1.04938	0.0112787	-1.64602	0.82854	-1.04071	0.277784	-1.22274	0.158281	-1.35352
ENSG00000112367	FIG4	0.0262231	-1.30572	0.0112809	-1.30938	0.160998	-1.15339	0.00366265	-1.37233	0.0158624	-1.33963
ENSG00000114388	TUSC4	0.00898075	1.23371	0.0112887	1.19322	0.269182	1.07586	0.00818741	1.20394	0.576505	1.04257
ENSG00000173960	UBXN2A	0.780838	1.02021	0.0112947	-1.18606	0.133156	1.10199	0.419395	1.05226	0.694239	-1.0287
ENSG00000123191	ATP7B	0.130303	1.26164	0.0112953	1.42695	0.0353611	1.33724	0.0250757	1.36255	0.417247	-1.13016
ENSG00000233409	AC063963.1	0.732564	1.07961	0.0113045	1.70142	0.959679	-1.00998	0.0199287	1.62054	0.0889712	-1.48184
ENSG00000138400	MDH1B	0.00242485	-1.59911	0.0113066	-1.39209	0.0237697	-1.34024	0.289673	-1.13906	0.153382	-1.22571
ENSG00000205220	PSMB10	0.0726079	1.24662	0.0113093	1.32465	0.427631	-1.08656	0.87769	-1.01602	0.14212	-1.19493
ENSG00000103599	IQCH	1.18077e-05	-4.93889	0.0113162	-1.99272	0.00088847	-2.61709	0.00019859	-3.02334	0.00298323	-2.59601
ENSG00000227990	AC110781.1	0.609425	-1.10839	0.0113434	-1.61053	0.0377938	-1.46854	0.0429386	-1.44922	0.994665	1.00134
ENSG00000236449	AC018890.2	0.834029	1.03705	0.0113474	-1.5095	0.486488	-1.11244	0.148298	1.25082	0.14145	1.29879
ENSG00000230384	AC016739.2	0.234071	-1.25554	0.011399	-1.56256	0.382503	-1.1566	0.380963	-1.156	0.953994	-1.01092
ENSG00000183955	SETD8	0.00111053	1.22122	0.0114063	1.1372	0.0325904	1.11301	3.13236e-05	1.2729	8.13996e-05	1.29203
ENSG00000135077	HAVCR2	0.000153673	-3.23972	0.0114074	-1.86475	0.0344903	-1.66999	0.0481866	-1.60458	0.00424169	-2.28206
ENSG00000230578	AL356738.4	0.000527403	-2.1704	0.0114621	-1.58553	0.185973	-1.25893	0.000108488	-2.18533	0.0102923	-1.71247
ENSG00000112195	TREML2	3.31488e-09	-9.52616	0.0114656	-1.79329	0.00147625	-2.16513	0.00601237	-1.90257	4.50324e-05	-3.39735
ENSG00000217862	AL009179.3	1.65304e-05	2.51955	0.0114933	1.50388	0.0320358	1.40696	0.0015529	1.70428	0.00424484	1.71753
ENSG00000074054	CLASP1	0.0678548	-1.13443	0.0115138	-1.1706	0.729816	-1.0204	0.40783	-1.04956	0.0083672	-1.2091
ENSG00000068784	SRBD1	0.000153741	-1.47263	0.0115565	-1.22723	0.948908	1.00488	6.32779e-05	-1.43895	0.000195505	-1.46054
ENSG00000152270	PDE3B	0.282928	-1.71588	0.0115831	-3.23483	0.00780037	-3.51126	0.832391	-1.09593	0.211823	-1.87888
ENSG00000115386	REG1A	0.639217	1.08544	0.0115912	1.51062	0.568536	-1.09156	0.410726	1.1343	0.324695	1.18967
ENSG00000100418	PPPDE2	0.00626933	-1.25232	0.0116109	1.19571	0.00178164	-1.26092	0.180961	-1.0941	0.060027	-1.15945
ENSG00000131669	NINJ1	0.082761	1.37481	0.0116276	1.52085	0.0707817	-1.33877	0.0569213	1.35875	0.229039	1.24216
ENSG00000062725	APPBP2	0.000473253	-1.42354	0.0116574	-1.23028	0.00345479	-1.28167	0.00210161	-1.29955	0.0327446	-1.21795
ENSG00000177692	DNAJC28	0.000447727	-2.38785	0.0116595	-1.66195	3.21274e-05	-2.61536	4.57432e-07	-3.61463	0.000348061	-2.43979
ENSG00000128829	EIF2AK4	2.39436e-05	-3.20493	0.0116597	-1.6952	0.000222969	-2.33453	0.0085844	-1.73925	0.0352903	-1.63941
ENSG00000142530	FAM71E1	0.0861534	-1.30654	0.0116665	-1.42778	0.236282	-1.17251	0.185313	-1.19419	0.875744	-1.02386
ENSG00000237206	AL591587.1	0.111368	1.14498	0.0116799	1.21559	0.775371	1.02093	0.100908	1.12952	0.742076	1.02761
ENSG00000179981	TSHZ1	0.354321	-1.12615	0.0116908	-1.34987	0.0888283	-1.21646	0.0465597	-1.25909	7.53492e-06	-2.05806
ENSG00000185869	ZNF829	0.00817255	-2.2014	0.0117111	-1.91661	0.82698	-1.05431	0.243721	-1.32875	0.169858	-1.47154
ENSG00000110697	PITPNM1	0.00109896	1.70474	0.011713	1.40681	0.00301169	1.51617	0.0804331	1.25603	0.214719	1.20021
ENSG00000183496	MEX3B	2.81135e-09	6.50615	0.0117181	1.61485	2.07956e-06	3.02485	7.1629e-07	3.25137	3.94245e-08	5.02585
ENSG00000112486	CCR6	0.0177773	-2.43092	0.0117244	-2.29368	0.000175474	3.91173	0.00120946	-3.06174	0.0313837	-2.21993
ENSG00000148824	MTG1	0.0298145	1.19791	0.0117294	1.20444	0.362777	1.06558	0.0446867	1.15521	0.00481659	1.27536
ENSG00000126775	KIAA0831	9.06794e-08	-1.6954	0.011732	-1.17885	0.0799412	-1.11725	4.39495e-06	-1.43135	6.26241e-05	-1.40025
ENSG00000172250	SERHL	0.120691	1.6352	0.0117351	-2.07088	0.789326	-1.07506	0.160635	-1.47039	0.944642	1.02165
ENSG00000226777	FAM30A	0.125984	1.38817	0.0117484	1.63674	0.890047	-1.02566	0.169046	1.29125	0.560917	1.12962
ENSG00000233016	SNORA43	0.000583761	1.47073	0.0117557	1.2597	0.43766	1.0694	0.00405478	1.30903	0.00422222	1.35982
ENSG00000214212	C19orf38	0.000101397	-13.3861	0.0117559	-3.74306	0.00141202	-5.82138	2.96484e-05	-12.1806	0.00781914	-5.01523
ENSG00000182870	GALNT9	0.00609712	1.97189	0.0117644	-1.70944	0.681105	-1.08558	0.705551	1.07784	0.7245	1.08352
ENSG00000120029	C10orf76	0.000693236	-1.39893	0.0117695	-1.22683	0.282075	-1.08639	0.00068816	-1.34016	0.361803	-1.08304
ENSG00000130816	DNMT1	9.10167e-06	1.43402	0.0117867	1.16381	2.69441e-06	1.41141	4.422e-07	1.46993	3.24351e-07	1.56939
ENSG00000165689	SDCCAG3	0.0414581	1.14559	0.0118034	1.16183	0.692071	-1.0224	0.690471	1.02236	0.832425	-1.01356
ENSG00000167674	AC011498.3	0.00321837	1.28115	0.0118097	1.19669	0.0257664	1.17071	0.000304772	1.32156	0.0958912	1.13976
ENSG00000127989	MTERF	0.000476155	-1.52873	0.0118285	-1.28229	0.0784581	-1.18371	0.0035739	-1.34328	0.623781	-1.05325
ENSG00000100003	SEC14L2	0.00532424	-1.57624	0.0118287	-1.42234	0.000379493	-1.71521	0.000713124	-1.65388	5.87833e-05	-2.06583
ENSG00000100505	TRIM9	2.34427e-06	-4.56198	0.011837	-1.78673	0.192191	-1.33272	0.923052	-1.02095	0.375753	-1.24614
ENSG00000221088	AP005264.1	0.559261	-1.21437	0.0118377	2.1834	0.123357	-1.58416	0.799746	1.07606	0.381653	1.33959
ENSG00000236091	Z83826.1	0.975337	-1.00426	0.0118438	1.38287	0.0618397	1.26417	0.930046	1.01058	0.513534	-1.09451
ENSG00000122008	POLK	1.92184e-05	-2.11365	0.0118525	-1.39463	0.585639	-1.07011	0.00811111	-1.42288	0.00456711	-1.55084
ENSG00000154114	TBCEL	0.0077157	-1.39082	0.0118528	-1.30885	0.0198668	-1.28169	0.000722581	-1.46811	0.0269892	-1.30599
ENSG00000231818	Z82215.1	0.000156244	-2.14133	0.0118747	-1.49427	0.0544029	-1.34989	0.000236425	-1.8949	0.000530453	-1.97128
ENSG00000080166	DCT	0.2362	1.26366	0.0118885	1.58098	0.219028	1.2378	0.000995267	1.88146	0.758153	-1.06178
ENSG00000229726	AB019439.18	0.477494	-1.28489	0.0119032	-2.28473	0.17264	-1.53532	0.454274	-1.25895	0.999366	-1.00028
ENSG00000175155	YPEL2	0.00113443	-1.97655	0.0119126	-1.54701	0.0261775	-1.46571	1.42276e-07	-3.28828	2.42643e-06	-3.12528
ENSG00000133065	SLC41A1	0.0292642	1.67422	0.0119175	1.69473	0.00122966	2.04732	0.000596655	2.15578	0.0136472	1.80774
ENSG00000185291	IL3RA	0.000170485	-3.89341	0.0119196	-2.05888	7.98676e-05	-3.57438	2.54974e-06	-5.14636	0.000255082	-3.70715
ENSG00000141458	NPC1	0.0394967	-1.29554	0.011943	-1.32599	0.00061129	-1.51108	8.58899e-05	-1.63465	0.00634473	-1.42787
ENSG00000238003	AC099676.2	0.176302	1.09823	0.0119461	-1.17325	0.088172	-1.11065	0.0113102	-1.17489	0.292378	1.07506
ENSG00000122729	ACO1	0.132862	1.18694	0.0119592	1.29902	0.297868	1.10827	0.0013054	1.42017	0.0083709	1.37335
ENSG00000232361	RP11-632K21.1	0.00332585	1.8412	0.0119593	1.5579	0.581684	1.09571	0.0206473	1.49742	0.0466639	1.47978
ENSG00000110090	CPT1A	0.613153	-1.13053	0.011966	-1.76697	0.498799	-1.15529	0.000175594	-2.53939	0.0205615	-1.81371
ENSG00000100711	ZFYVE21	0.583788	-1.03729	0.0119735	-1.16961	0.410489	1.04966	0.99443	-1.00041	0.998751	-1.0001
ENSG00000242432	AL136967.1	0.0132387	-1.94335	0.011991	-1.80116	0.20955	-1.32363	0.0830537	-1.47826	0.311004	-1.29227
ENSG00000187984	AL136981.4	0.0270458	-1.21692	0.0119992	-1.2185	0.335474	1.0744	0.689822	1.02972	0.564588	-1.04979
ENSG00000116748	AMPD1	2.52224e-05	-12.4716	0.0120034	-3.13559	1.66209e-05	-9.8347	0.000289557	-5.97607	6.94899e-06	-16.0737
ENSG00000230286	AC013472.3	0.356125	-1.17718	0.0120186	1.50933	0.118996	1.27909	0.00589362	-1.58103	0.0840644	1.36724
ENSG00000236806	AL356378.3	0.594803	-1.20777	0.0120573	2.29635	0.665572	-1.14393	0.629971	1.16059	0.627209	1.18801
ENSG00000157214	STEAP2	0.247052	1.20037	0.0120592	1.44084	0.812154	-1.03297	0.0467234	1.32531	0.272307	1.18879
ENSG00000171720	HDAC3	0.258132	1.06724	0.0120734	1.14256	0.302643	1.0533	0.0353685	1.11554	0.826398	1.01253
ENSG00000160013	PTGIR	2.27006e-06	-5.15726	0.0120819	-1.86613	0.000348899	-2.62861	5.42046e-05	-3.09868	3.60633e-06	-4.90038
ENSG00000203858	RP5-871G17.2	0.986296	1.00462	0.012133	1.87814	0.907926	-1.02763	0.104762	1.47837	0.658762	-1.12619
ENSG00000163882	POLR2H	0.0587386	1.20735	0.0121334	1.25209	0.663979	1.03726	0.478932	1.06123	0.199917	1.13318
ENSG00000106868	SUSD1	6.38154e-07	-3.27276	0.0121379	-1.51366	0.0215103	-1.45959	0.000155111	-1.98921	1.15311e-06	-3.13014
ENSG00000207556	hsa-mir-636	0.649209	1.1417	0.0121394	1.97828	0.413682	1.23374	0.0565069	1.65403	0.92297	-1.02851
ENSG00000122545	SEPT7	0.0323125	-1.33751	0.0121398	-1.35371	0.582847	1.06438	0.456299	1.08794	0.537427	-1.08319
ENSG00000012779	ALOX5	0.00522085	5.10685	0.0121965	-3.50031	0.0589156	2.51312	0.0298403	2.905	0.182504	2.06756
ENSG00000168899	VAMP5	0.636203	-1.10612	0.012205	1.64669	0.196191	-1.27858	0.00927371	-1.68327	0.0428091	-1.5701
ENSG00000214826	DDX12	1.92844e-09	2.32166	0.0122122	1.23341	5.067e-05	1.47065	1.24553e-06	1.65074	2.11769e-05	1.60128
ENSG00000236972	RP11-505F3.1	0.160063	1.36925	0.0122331	1.67024	0.135068	1.34205	0.0880252	1.39947	0.28914	1.26475
ENSG00000111732	AICDA	0.434071	-1.46483	0.0122528	-3.11407	0.127033	1.94662	0.634069	1.22333	0.208536	1.85965
ENSG00000226598	AC019117.2	0.274069	1.3259	0.012256	1.81563	0.0846734	1.48897	0.0609588	1.54079	0.360482	1.26479
ENSG00000236938	AC003092.1	0.0953051	-1.25645	0.0122595	-1.36464	0.803301	-1.02944	0.498422	-1.08185	0.251084	-1.16709
ENSG00000088305	DNMT3B	0.879122	-1.02777	0.0123247	-1.52434	0.367952	-1.15434	0.708551	1.06051	0.0975937	1.36012
ENSG00000227242	RP11-325P15.3	4.45046e-08	2.44496	0.012338	1.30348	1.37805e-07	2.08255	6.48893e-06	1.7622	1.44741e-06	2.05572
ENSG00000069329	VPS35	0.145195	-1.09429	0.0123411	-1.1519	0.000885145	1.22159	0.326605	1.05359	0.0672818	1.12161
ENSG00000102763	KIAA0564	0.000151933	-1.54857	0.0123428	-1.25694	0.000101163	-1.48824	6.94172e-06	-1.62667	0.00642303	-1.33604
ENSG00000177380	PPFIA3	0.00346822	1.6939	0.0123464	1.46647	0.00587879	1.53875	0.0128958	1.46251	0.00217393	1.74773
ENSG00000107902	LHPP	1.66989e-05	1.81978	0.0123733	-1.29883	0.00515311	1.34964	0.000551778	1.47119	5.39638e-06	1.9157
ENSG00000241984	AL132639.3	0.0902904	-1.51955	0.0123841	-1.75006	0.542807	1.13686	0.552119	-1.13252	0.314922	-1.27521
ENSG00000114742	WDR48	0.0201562	-1.27686	0.0123854	-1.26055	0.399781	1.07649	0.868911	1.01434	0.659341	-1.04469
ENSG00000227825	AC013418.1	0.092046	-1.27706	0.0123872	-1.38957	0.750253	-1.04011	0.0279324	-1.32907	0.0106736	-1.47193
ENSG00000160193	WDR4	0.835207	-1.0243	0.0124077	1.30971	0.412196	1.08723	0.00771135	1.3369	0.00679615	1.40403
ENSG00000007312	CD79B	2.52676e-06	3.26087	0.012439	1.56937	1.03502e-05	2.55771	1.34857e-05	2.49593	7.8493e-06	2.98002
ENSG00000172113	NME6	0.301108	-1.11256	0.0124806	-1.26893	0.737101	-1.03052	0.309328	-1.09566	0.584808	-1.05747
ENSG00000138071	ACTR2	0.810696	-1.01689	0.0124892	-1.17733	0.150477	1.09441	0.290388	-1.06736	0.709311	1.02643
ENSG00000189363	AL390778.2	0.700852	1.0757	0.0125064	1.55727	0.725037	1.06036	0.964544	-1.00737	0.641853	-1.09244
ENSG00000205129	C4orf47	0.00243771	-2.92129	0.0125065	-2.10382	0.0005066	-3.05633	0.000171701	-3.41699	0.000327321	-3.77522
ENSG00000065665	SEC61A2	0.00220932	-1.64134	0.0125119	-1.40454	0.543676	-1.08093	0.577028	-1.07352	0.54452	-1.09253
ENSG00000243543	WFDC6	0.0165374	1.77935	0.0125128	1.69255	0.00268052	1.93086	0.0131931	1.68489	0.0985583	1.46773
ENSG00000166046	TCP11L2	0.0325215	-1.68371	0.0125131	-1.7171	0.519647	-1.14041	0.00126111	-2.08139	8.53044e-05	-2.97203
ENSG00000205533	AL161662.2	0.0197843	1.98716	0.0125268	-1.91019	0.0312378	1.73663	0.00109672	2.43815	0.0168184	2.02743
ENSG00000137077	CCL21	0.331199	1.26996	0.0125282	1.76532	0.241129	1.28942	0.127781	1.39304	0.987067	-1.00395
ENSG00000115761	NOL10	0.025069	-1.33288	0.0125327	-1.32712	0.880179	-1.01617	0.0590264	-1.23067	0.469528	-1.09218
ENSG00000203930	RP1-177G6.1	0.0946467	1.37011	0.0125376	1.53168	0.424803	1.13746	4.92272e-05	2.18953	0.930975	1.01594
ENSG00000225137	AL450382.2	0.662258	-1.29444	0.0125433	-3.96097	0.0899568	-2.47419	0.0391136	-3.04025	0.748547	-1.2083
ENSG00000156599	ZDHHC5	0.000141487	-1.34115	0.0125491	-1.1643	0.022665	-1.14817	0.00486429	-1.19126	0.0445736	-1.14677
ENSG00000142669	SH3BGRL3	0.0257094	1.2462	0.0125499	1.24333	0.128106	1.13636	0.323386	1.08455	0.435273	1.07603
ENSG00000137434	C6orf52	0.000184684	-3.55005	0.0125596	-1.95865	0.00861419	-2.05027	0.0216008	-1.84408	0.068448	-1.72399
ENSG00000184489	PTP4A3	1.5919e-05	-2.01904	0.0125673	-1.35657	0.000391742	-1.60028	5.73047e-07	-2.15917	7.43743e-07	-2.38359
ENSG00000095383	TBC1D2	0.033736	-1.42611	0.0125711	-1.449	0.00427315	-1.54847	0.00313005	-1.57158	0.899557	1.02026
ENSG00000135622	SEMA4F	0.000787049	-1.52773	0.0126438	-1.29496	0.0739523	-1.1974	0.492995	-1.06884	0.213419	-1.15065
ENSG00000163170	BOLA3	0.000201674	-1.37472	0.0126519	1.18532	0.249401	-1.07767	0.0573274	-1.13405	0.109062	-1.12778
ENSG00000163513	TGFBR2	7.37413e-10	75.942	0.0126545	2.76914	1.23533e-08	25.999	5.21679e-08	19.664	1.9462e-08	37.2809
ENSG00000187889	C1orf168	0.864294	-1.02635	0.0126734	1.42554	0.754507	-1.04267	0.0561874	1.30176	0.775176	1.04445
ENSG00000196967	ZNF585A	0.772055	-1.07504	0.0126774	-1.78887	0.413996	-1.19746	0.156536	-1.37038	0.398162	-1.23678
ENSG00000233836	ZNF67P	0.220001	-1.55582	0.0126804	-2.28397	0.209653	-1.48738	0.0940529	-1.70506	0.629084	1.18722
ENSG00000230360	AL158047.1	0.0434824	-1.45657	0.0126857	-1.51384	0.432261	-1.1314	0.381047	-1.14682	0.236816	-1.23837
ENSG00000117507	FMO6P	0.279942	1.22071	0.0127227	1.52866	0.495871	1.11565	0.108014	1.3004	0.137126	1.31998
ENSG00000142541	RPL13A	0.0107866	1.29944	0.0127738	1.24878	0.849922	-1.01598	0.0153544	1.24043	0.192962	1.13499
ENSG00000136205	TNS3	1.21111e-06	-5.15259	0.0128079	-1.80819	6.36844e-06	-3.61258	7.81582e-07	-4.34978	1.86468e-07	-6.33155
ENSG00000135318	NT5E	0.984793	1.00903	0.0128079	2.9952	0.510526	-1.31462	0.336252	-1.49062	0.449733	-1.43138
ENSG00000238193	AC112656.2	0.0060305	-2.043	0.0128336	-1.74263	0.247065	-1.27912	0.00337266	-1.95992	0.303786	-1.28204
ENSG00000184900	SUMO3	0.381769	1.10066	0.0128421	1.28773	0.243751	1.11953	0.0150041	1.27944	0.212121	1.14802
ENSG00000105928	DFNA5	0.120694	-1.49492	0.0128491	-1.79775	0.0564835	1.55223	0.0566689	-1.54702	0.729944	-1.09109
ENSG00000224063	AC098485.1	0.229948	1.27215	0.0128518	1.58227	0.193095	1.25815	0.0420334	1.44232	0.0136738	1.68401
ENSG00000169398	PTK2	0.525415	-1.35627	0.0128575	-3.03709	0.28787	1.57017	0.022343	-2.74236	0.397097	1.5035
ENSG00000239353	AL391056.2	0.725054	-1.06885	0.012859	-1.55207	0.0127795	-1.55747	0.510906	1.11498	0.186117	-1.29029
ENSG00000183161	FANCF	0.406752	-1.20636	0.0128763	-1.68489	0.448224	-1.16218	0.0801409	-1.42499	0.208446	-1.33282
ENSG00000159527	PGLYRP3	0.664721	-1.07391	0.0128782	-1.46471	0.000189881	-1.88168	0.0125908	-1.46677	0.121297	-1.29859
ENSG00000213463	SYNJ2BP	0.0571427	-2.62761	0.0128872	-3.10666	0.00716997	-3.48726	0.000102526	-7.16252	0.0104813	-3.83587
ENSG00000144036	EXOC6B	0.00596083	-2.07029	0.0129092	-1.75813	0.871916	-1.03496	0.0815233	-1.46425	0.618651	-1.12885
ENSG00000150625	GPM6A	0.0101731	2.64451	0.0129127	-2.2612	0.00051268	3.423	0.0938983	1.69715	0.00978159	2.66023
ENSG00000225273	AC135995.4	0.13054	-1.49045	0.0129131	-1.81823	0.125545	-1.42625	0.00516327	-1.98474	0.0282152	-1.81492
ENSG00000096968	JAK2	1.44284e-07	-8.28762	0.0129301	-1.94875	0.521984	1.17597	0.0295627	-1.77609	2.03065e-06	-5.97234
ENSG00000131845	ZNF304	0.569718	-1.06031	0.0129398	-1.26927	0.873511	1.01445	0.253659	-1.10916	0.833566	-1.02181
ENSG00000233231	AL121956.2	0.0864224	1.29093	0.0129423	1.39759	0.258108	1.15611	0.0386715	1.31321	0.22665	1.19375
ENSG00000181192	DHTKD1	0.121597	1.19588	0.0129615	-1.29854	0.00872004	-1.32303	0.0138061	-1.29503	0.0833496	-1.22316
ENSG00000237464	AL031663.3	0.357076	1.2224	0.0129866	1.65115	0.934378	-1.01573	0.109893	1.36298	0.0231129	-1.68216
ENSG00000169126	ARMC4	0.0668206	2.2845	0.0130057	-2.7387	0.410043	1.37187	0.181411	1.67487	0.940973	1.03267
ENSG00000240951	AC026305.5	0.0292828	-1.33884	0.0130071	-1.34249	0.848702	-1.02148	0.00382178	-1.4218	0.385625	-1.11742
ENSG00000228223	HCG11	0.25859	-1.35968	0.0130091	-1.8632	0.217815	-1.343	0.285862	-1.28733	0.694246	-1.11136
ENSG00000021574	SPAST	0.149742	-1.18851	0.0130373	-1.31231	0.149316	-1.16382	0.00627261	-1.35497	0.494196	-1.08384
ENSG00000135549	PKIB	0.032839	-1.36796	0.0130599	-1.38198	0.31243	-1.1332	0.00343582	-1.48017	0.0424918	-1.34496
ENSG00000204020	LIPN	0.697568	-1.06699	0.0130629	-1.47158	0.600095	-1.0799	0.00561464	-1.5507	0.771728	-1.04956
ENSG00000223691	AC068044.1	0.300857	-1.27005	0.0130742	1.69804	0.954238	-1.01156	0.0211834	-1.6273	0.569378	1.13926
ENSG00000214280	AC046134.2	0.945131	1.01097	0.0130846	1.44402	0.713651	1.05243	0.402225	-1.12366	0.869681	1.02635
ENSG00000139990	DCAF5	0.000198738	-1.32147	0.0130873	-1.15939	0.456248	-1.04285	0.888395	1.00783	0.0556254	-1.13565
ENSG00000165309	ARMC3	0.466729	1.10153	0.0131077	1.35823	0.626785	1.05814	0.109786	1.20855	0.747697	1.04346
ENSG00000237352	AL592431.3	0.0589797	1.50819	0.0131147	1.6235	0.152714	1.30788	0.00579172	1.73023	0.232152	1.28893
ENSG00000244286	AC022336.2	0.152738	-1.22012	0.0131154	-1.37054	0.664731	-1.05319	0.305364	-1.13078	0.550756	1.08487
ENSG00000226313	AC119041.3	0.216858	-1.46182	0.0131204	-2.01487	0.864352	1.04637	0.165262	-1.45276	0.126307	-1.60696
ENSG00000215256	AL136419.1	0.995286	-1.00091	0.0131513	-1.42698	0.64276	-1.06462	0.183165	-1.19912	0.359468	1.15253
ENSG00000160445	ZER1	0.0150257	-1.26166	0.0131575	-1.2301	0.0771798	-1.15439	0.521021	-1.05151	0.00580621	-1.30853
ENSG00000226744	AC005326.3	0.970697	1.01036	0.0131754	1.91482	0.953825	1.01435	0.00558297	-2.09447	0.0256952	1.9383
ENSG00000102760	C13orf15	0.393009	1.3315	0.013177	-2.1598	0.388904	1.28847	0.276046	1.37686	0.12267	1.69398
ENSG00000164687	FABP5	0.0530535	1.60965	0.0131779	1.7271	0.153532	1.35294	0.00119251	2.12087	0.121968	1.45469
ENSG00000119125	GDA	0.751977	1.05231	0.0131796	1.45242	0.0500817	1.33546	0.224274	1.18947	0.598509	-1.08885
ENSG00000231484	RP11-548K12.1	0.0985319	-1.44069	0.0131985	-1.64271	0.0576134	-1.45047	0.0712987	-1.41829	0.644437	1.10425
ENSG00000182545	RNASE10	0.110425	1.51623	0.0132102	1.79803	0.831316	1.04854	0.0239284	1.69602	0.562388	1.15877
ENSG00000225525	AL365434.3	0.0618719	-1.5724	0.0132109	-1.71537	0.858691	-1.0371	0.658298	1.09422	0.0851397	-1.51414
ENSG00000160767	C1orf2	0.0634317	1.17351	0.0132165	1.21164	0.728006	1.02567	0.827531	1.01588	0.560778	1.04961
ENSG00000242612	DECR2	2.25899e-05	-2.10534	0.0132513	-1.38953	0.00101329	-1.59091	0.00419232	-1.47628	2.93686e-05	-2.07404
ENSG00000122958	VPS26A	0.0016462	-1.34769	0.0132549	-1.21627	0.0128374	-1.21918	0.000487132	-1.34451	0.0283308	-1.21637
ENSG00000223920	AC099791.1	0.155722	-1.40817	0.0132621	-1.72534	0.188495	-1.31962	0.030484	-1.59779	0.614966	1.12628
ENSG00000181323	SPEM1	0.59443	1.11893	0.0132742	1.62688	0.282856	1.22241	0.0127137	1.6325	0.859877	-1.03785
ENSG00000080200	CRYBG3	1.39298e-06	-6.66477	0.0132789	-1.98886	2.25583e-05	-3.91964	0.0252187	-1.84679	0.00119141	-2.96522
ENSG00000204136	GGTA1	0.274031	1.25692	0.0133278	1.611	0.796917	-1.04772	0.154802	-1.29904	0.932981	-1.0175
ENSG00000226340	AC105402.1	1.58381e-05	-2.18124	0.0133431	-1.39804	0.0690197	-1.27131	6.87179e-05	-1.832	0.474876	-1.10981
ENSG00000106799	TGFBR1	0.102519	-1.23875	0.0133495	-1.34198	0.216447	-1.15075	0.00622503	-1.39153	0.0136424	-1.39977
ENSG00000229427	AL138965.1	0.148584	1.27214	0.0133541	1.45672	0.320984	1.15411	0.0389076	1.35985	0.0642649	1.36752
ENSG00000123989	CHPF	8.38198e-06	-1.87497	0.0133573	1.29389	3.66278e-05	-1.63783	0.000430961	-1.48408	9.82472e-05	-1.67938
ENSG00000150269	OR5M9	0.0536469	-1.22306	0.0133574	-1.26018	0.382011	-1.0805	0.00191848	-1.35275	0.248794	-1.12428
ENSG00000233625	AL035045.1	0.972141	1.00386	0.013376	1.29038	0.366315	1.09229	0.348284	-1.09536	0.739272	-1.03746
ENSG00000230459	AC060773.1	0.0933149	1.37461	0.0133828	1.52866	0.153046	1.26573	0.0046383	1.64314	0.268682	1.22874
ENSG00000091136	LAMB1	0.632461	1.05935	0.0133881	1.32017	0.902128	1.01306	0.00117114	1.46802	0.0394002	1.29668
ENSG00000162777	DENND2D	0.206774	-1.44989	0.0133959	-1.9497	0.0615385	1.63755	0.705707	1.09997	0.178785	-1.48672
ENSG00000008311	AASS	4.81502e-06	11.9478	0.0134072	2.65592	7.48295e-05	5.84655	2.16182e-06	9.81754	1.44088e-05	9.88967
ENSG00000235404	AB019438.20	0.768196	1.0556	0.0134245	1.52723	0.0798465	-1.33876	0.855128	1.02962	0.732666	-1.06474
ENSG00000090447	TFAP4	0.0375782	1.28727	0.0134439	1.30607	0.107565	1.18311	0.0198976	1.28342	0.0283525	1.30697
ENSG00000207800	hsa-mir-504	0.922761	1.03472	0.0134444	2.25366	0.451372	-1.26378	0.607954	1.17097	0.87355	1.05764
ENSG00000196576	PLXNB2	0.000878301	2.40439	0.0134469	-1.70893	0.114966	1.39117	0.751063	1.06637	0.0600313	1.57498
ENSG00000189238	AC069235.1	0.888552	-1.02173	0.0134488	-1.42483	0.27944	-1.15892	0.294745	-1.15233	0.176125	-1.23587
ENSG00000065613	SLK	0.000553783	-1.36167	0.0134608	-1.19695	0.496031	-1.04788	0.259619	1.08071	0.973494	-1.00259
ENSG00000106415	GLCCI1	0.0764537	1.15377	0.0134967	1.19699	0.571903	-1.03956	0.00181811	-1.2672	0.352556	-1.07591
ENSG00000211764	AC104597.2	0.00543145	1.85868	0.0135001	1.60158	0.0146489	1.59651	0.0817768	1.37765	0.000855086	2.16792
ENSG00000078747	ITCH	0.0158292	-1.31803	0.0135399	-1.28026	0.00013794	-1.52887	0.000288383	-1.48336	0.328048	-1.11174
ENSG00000234192	AL138767.4	0.253496	1.215	0.0135487	1.47331	0.304478	1.16562	0.462499	1.11436	0.761427	-1.05241
ENSG00000169302	STK32A	0.271175	-1.17896	0.0135575	1.40533	0.762444	1.03997	0.369527	1.12354	0.0170746	-1.45565
ENSG00000198355	PIM3	0.074751	1.1797	0.0135813	1.22906	0.292133	-1.08737	0.406304	1.06745	0.475441	-1.06634
ENSG00000144120	TMEM177	0.36427	-1.08204	0.0135868	-1.2195	0.0216117	-1.2023	0.0373997	-1.17822	0.1183	1.14823
ENSG00000114480	GBE1	0.00279219	-2.12319	0.0136216	-1.68832	0.00022859	-2.36522	3.39154e-05	-2.73285	0.00157153	-2.2391
ENSG00000126453	BCL2L12	0.0206389	1.1697	0.0136613	1.15809	0.00594824	1.18258	0.000111498	1.29115	0.280084	1.07225
ENSG00000237372	AL606807.1	0.0817294	-1.81642	0.0136632	2.14479	0.367572	1.30269	0.223476	-1.42973	0.484212	-1.26254
ENSG00000047230	CTPS2	0.160605	-1.21283	0.0136685	-1.36303	0.855596	-1.02173	0.6355	-1.0573	0.108675	-1.24872
ENSG00000234822	AC004263.1	0.000516131	1.92262	0.013673	1.45793	0.542944	1.09177	0.0396226	1.36073	0.11767	1.30131
ENSG00000224827+ENSG00000233944	AC006328.11+AC012005.6	0.912278	1.02458	0.013673	-1.66096	0.636752	-1.09589	0.0527847	-1.47407	0.875378	-1.03518
ENSG00000229656	AL133333.1	0.569622	1.14702	0.0136731	1.73897	0.286562	1.25563	0.400207	1.19436	0.462808	1.19428
ENSG00000009790	TRAF3IP3	0.186877	-1.20723	0.0137003	-1.37992	0.0543577	1.27926	0.182743	-1.18027	0.0776411	-1.29136
ENSG00000118492	C6orf103	0.377587	-1.15029	0.0137036	1.43619	0.510547	-1.09556	0.00574963	1.51127	0.632852	1.07826
ENSG00000226514	AC021914.1	0.0103102	-1.14563	0.0137295	-1.1198	0.158179	-1.06426	0.000160939	-1.21036	0.0226064	-1.12629
ENSG00000213889	AC138534.1	0.198664	-1.30369	0.01373	-1.59352	0.559178	1.10983	0.549036	1.11204	0.488456	1.15151
ENSG00000146067	AC145098.2	1.47097e-06	1.85252	0.013745	1.24984	0.00195525	1.34194	2.88718e-05	1.54371	0.00418734	1.35648
ENSG00000149311	ATM	0.0193173	1.31158	0.0137541	-1.28486	0.750898	1.03086	0.0218659	-1.25997	0.327566	1.11389
ENSG00000234128	AC006021.1	0.00218411	2.10469	0.0137577	1.65137	1.16841e-05	2.86694	0.000578475	2.11717	0.000283391	2.51571
ENSG00000236289	AC130710.2	0.940627	-1.01511	0.0137578	1.58886	0.509119	1.12436	0.257282	1.22342	0.506563	1.14385
ENSG00000083312	TNPO1	0.000105362	-1.35844	0.0137595	-1.16464	0.485614	-1.04162	0.0246767	-1.14724	0.0358011	-1.15743
ENSG00000160229	ZNF66	0.0038197	1.45897	0.0137614	-1.31381	0.926588	1.00964	0.0880356	1.19997	0.153808	1.18907
ENSG00000083622	AC000111.4	0.906699	-1.02618	0.0138104	-1.65981	0.856268	-1.03568	0.375453	1.18744	0.0558509	1.55158
ENSG00000134809	TIMM10	0.0118425	-1.26564	0.0138153	1.22165	0.237211	1.09612	0.766589	1.02282	0.647111	1.04079
ENSG00000198182	ZNF607	0.536413	1.10155	0.0138461	-1.43024	0.589236	1.07686	0.662783	-1.06112	0.271582	1.18957
ENSG00000137509	PRCP	7.08058e-05	-1.69312	0.0138514	-1.28795	0.000150504	-1.54206	2.69872e-05	-1.64195	0.00147017	-1.48218
ENSG00000134909	AP000751.3	0.977961	1.00696	0.0138686	1.78059	0.398317	1.20645	0.0706827	1.50757	0.834378	-1.05396
ENSG00000123091	RNF11	1.52409e-08	-3.77546	0.0138719	-1.43801	1.72578e-06	-2.39471	3.5874e-10	-4.13352	9.49358e-10	-4.69699
ENSG00000163632	C3orf49	0.85012	1.02638	0.0138898	1.3719	0.335825	-1.1247	0.00590766	1.43354	0.482543	1.10213
ENSG00000064419	TNPO3	4.30691e-07	-1.37889	0.0138993	-1.11311	0.271695	-1.04669	0.0026409	-1.14526	0.00121422	-1.18569
ENSG00000186008	RPS4P21	0.26973	1.19922	0.0139003	-1.45177	0.513135	-1.09816	0.322603	-1.15202	0.798989	-1.04225
ENSG00000230164	MAS1LP	0.693263	1.09204	0.013926	1.66765	0.541172	1.12748	0.0473803	1.49553	0.106591	1.44807
ENSG00000240897	KB-1183D5.3	0.584055	1.10699	0.0139287	-1.52907	0.876478	-1.02557	0.36304	-1.15957	0.331527	1.19912
ENSG00000138674	SEC31A	0.000166095	-1.4785	0.0139351	-1.22389	0.00375588	-1.27942	2.34017e-05	-1.49287	6.77045e-06	-1.6554
ENSG00000128218	VPREB3	0.00467655	5.4224	0.0139712	-3.49548	0.0994209	2.25508	0.452861	1.43216	0.0207875	3.81827
ENSG00000227032	AL138765.3	0.0169248	2.21305	0.0139973	2.04427	0.000192635	3.31752	0.00112868	2.71739	0.0202821	2.15803
ENSG00000103035	PSMD7	0.33364	-1.07278	0.0140071	1.17924	0.22769	1.08044	0.0625887	1.12899	0.3389	1.07194
ENSG00000176040	TMPRSS7	0.18626	1.29287	0.0140118	1.54797	0.658817	1.07681	0.00154622	1.80385	0.714484	1.07233
ENSG00000005471	ABCB4	0.529052	1.22151	0.0140306	2.06553	4.42125e-06	5.14709	0.526454	1.19183	0.0097784	2.41556
ENSG00000198252	STYX	0.000133121	-1.47039	0.0140514	-1.21539	0.0294755	-1.18713	0.0306349	-1.18416	0.00231545	-1.33427
ENSG00000228082	Z86062.1	0.662015	-1.09197	0.0140722	1.58424	0.919959	-1.01787	0.186782	-1.26567	0.176273	1.31942
ENSG00000234942	AC022028.1	0.636624	1.17011	0.014077	2.13801	0.73434	1.10396	0.970221	1.01085	0.0603628	1.91197
ENSG00000196950	SLC39A10	0.00591924	-1.40609	0.0140801	-1.29725	0.000498602	-1.49072	4.06428e-07	-1.98175	2.48015e-07	-2.24644
ENSG00000240126	AL590999.2	0.864631	-1.05635	0.0140909	2.08809	0.804552	1.07235	0.231155	-1.40612	0.212172	1.5039
ENSG00000229245	AL359636.3	0.567057	-1.14611	0.0140941	1.72234	0.862119	1.03685	0.00183861	2.05494	0.850378	1.04582
ENSG00000104343	UBE2W	2.63966e-05	-1.48119	0.0140949	-1.18994	0.0221104	-1.17557	0.00325071	-1.23984	0.0601871	-1.16006
ENSG00000222041	NCRNA00152	0.845222	-1.0806	0.0140992	2.48182	0.00575634	-2.85446	0.042901	2.08205	0.347509	1.45724
ENSG00000241899	AC092978.1	0.0293677	-1.61697	0.0141026	1.61426	0.458624	1.14662	0.239525	1.24317	0.545078	1.13548
ENSG00000143851	PTPN7	0.0049655	1.32625	0.0141091	1.23414	2.51499e-09	2.11305	0.0166047	1.22707	0.00643724	1.31305
ENSG00000114779	ABHD14B	0.55793	-1.05706	0.0141414	1.24108	0.218344	-1.10921	0.244133	-1.10211	0.00662503	-1.32124
ENSG00000164695	CHMP4C	0.0405309	1.83314	0.0141716	1.90758	0.478971	1.19282	0.0531582	1.64214	0.211305	1.43189
ENSG00000221930	Z82195.2	4.39838e-06	-2.22184	0.0141769	-1.36275	0.230602	-1.15557	0.00065007	-1.58352	0.0169246	-1.41139
ENSG00000144320	KIAA1715	0.00723058	-1.31318	0.0141791	-1.2384	0.188139	-1.11631	0.0961363	-1.15001	0.0316868	-1.2355
ENSG00000100068	LRP5L	0.428736	-1.0915	0.0141915	-1.28575	0.119333	1.16683	0.0589017	-1.20713	0.3544	1.10818
ENSG00000211875	AE000662.33	3.75456e-05	6.62612	0.0142279	2.36132	0.00137613	3.27567	6.53558e-05	4.8337	0.00243828	3.54316
ENSG00000078674	PCM1	0.0660177	-1.33788	0.0142282	-1.41712	0.721065	1.049	0.261743	-1.16325	0.5341	-1.09988
ENSG00000213946	DNAJB1P	0.720153	1.09878	0.0142291	1.82286	0.370895	-1.23122	0.0230716	1.7352	0.797006	-1.06993
ENSG00000234633	AC004466.1	0.00931522	3.80029	0.014234	2.96638	0.18275	1.7631	0.431503	1.38854	0.00568665	4.19773
ENSG00000067208	EVI5	0.000454101	-2.06321	0.0142446	-1.5063	3.55347e-05	-2.21391	9.55458e-07	-2.77706	0.0446253	-1.45718
ENSG00000235293	AC114814.2	0.476547	1.07739	0.0142462	-1.26878	0.0786231	-1.181	0.508725	1.06211	0.169825	-1.15717
ENSG00000138600	AC012100.1	0.000659792	-1.74928	0.0142536	-1.38867	0.00158618	-1.56258	0.000914071	-1.60165	0.0037794	-1.58047
ENSG00000134470	IL15RA	0.00157808	-2.06636	0.0142883	1.59689	0.974706	-1.00572	0.0243678	-1.53036	4.34868e-05	-2.76995
ENSG00000170889	RPS9	0.00761356	1.39328	0.0142928	1.29941	0.246085	1.12572	0.00213594	1.40733	0.139606	1.18946
ENSG00000077782	FGFR1	0.894657	1.04248	0.0142948	2.04988	0.0414153	-1.80229	0.504967	-1.20132	0.0957847	-1.71555
ENSG00000114767	RRP9	0.00105244	-1.34157	0.0142971	1.19858	0.576867	-1.03972	0.610944	1.03588	0.898585	1.01016
ENSG00000233398	TRGV7	0.613486	1.08313	0.0143259	-1.43344	0.269175	-1.1676	0.00243421	-1.58826	0.136891	1.27171
ENSG00000004866	ST7	9.08701e-12	-2.7755	0.0143325	-1.20672	1.51816e-05	-1.47638	1.72674e-06	-1.56996	1.45913e-05	-1.56097
ENSG00000126226	PCID2	0.699084	-1.02882	0.0143503	1.1824	0.978463	-1.00174	0.936186	-1.00513	0.463527	1.0556
ENSG00000230693	AL450108.2	0.0199269	-1.63628	0.0143633	-1.57512	0.404483	-1.15801	0.164375	-1.27942	0.541087	-1.1299
ENSG00000100359	SGSM3	5.29657e-08	2.12553	0.0143779	1.24632	0.00151722	1.35158	0.00764508	1.2752	0.000473608	1.47447
ENSG00000141933	C19orf20	0.241488	-1.25954	0.0143913	-1.55709	0.507055	1.1202	0.92203	-1.01669	0.353421	-1.19935
ENSG00000106261	ZKSCAN1	0.994363	1.00044	0.0143926	-1.15173	0.0138814	-1.15384	0.0036246	-1.18866	0.00620457	-1.20256
ENSG00000134138	MEIS2	0.0134133	1.46224	0.0144326	1.38698	0.0132284	1.3968	0.0359452	1.3171	0.000906847	1.71611
ENSG00000176410	DNAJC30	0.000216783	-1.30231	0.0144485	-1.14907	0.216121	-1.06958	0.00290715	-1.19116	0.176388	-1.0877
ENSG00000116984	MTR	0.404288	-1.0651	0.0144787	-1.18662	0.982009	1.00149	0.901777	-1.00811	0.00780488	-1.24155
ENSG00000184203	PPP1R2	0.622191	1.04731	0.0144801	1.23776	0.042681	-1.19035	0.000101372	-1.45947	0.0275456	-1.24329
ENSG00000116649	SRM	0.940585	1.00814	0.0144835	1.28128	0.470612	-1.07168	0.56964	1.05555	0.715056	-1.04055
ENSG00000198851	CD3E	2.48826e-05	-4.55626	0.0145042	-1.94459	0.0411954	-1.72939	0.000845628	-2.62417	0.000123084	-3.78299
ENSG00000215447	BX322557.3	0.00302758	-2.24342	0.0145093	-1.75382	0.0784978	-1.48287	5.86112e-06	-3.46405	0.0356525	-1.72322
ENSG00000117115	PADI2	0.00496612	1.58975	0.0145219	1.41021	0.486965	1.09692	0.270826	1.15803	0.0615053	1.34087
ENSG00000172765	TMCC1	0.0801104	1.1303	0.0145235	-1.16662	0.997594	-1.00018	0.295583	1.06439	0.814201	-1.01603
ENSG00000227259	AC068538.5	0.0376766	1.76494	0.0145244	1.8101	0.738489	1.07937	0.642892	1.11123	0.413093	1.23951
ENSG00000183747	ACSM2A	0.416127	-1.08575	0.0145434	-1.2571	0.426007	1.0732	0.95932	1.00447	0.413115	-1.08633
ENSG00000104885	DOT1L	0.752564	1.02416	0.0145525	1.18802	0.00306647	1.24259	0.000189318	1.3355	0.228344	1.09701
ENSG00000182782	NIACR2	0.826969	-1.04854	0.014557	-1.63825	0.0475535	-1.48251	0.381889	-1.18122	0.0653552	-1.51411
ENSG00000183826	BTBD9	9.24189e-06	-2.20287	0.0145641	-1.379	0.0084817	-1.42267	0.00892766	-1.41542	0.000992089	-1.6926
ENSG00000218991	AL032821.3	0.463833	1.1905	0.0145649	1.71421	0.292437	-1.2477	0.968907	1.00807	0.653608	1.11229
ENSG00000236432	AC079235.1	0.0650564	-1.36836	0.0145796	-1.45157	0.16119	-1.22829	0.0384112	-1.36319	0.285345	-1.1937
ENSG00000106268	NUDT1	4.13912e-06	1.63548	0.0146075	1.20799	0.00162744	1.29325	0.00147249	1.29476	0.00367332	1.30405
ENSG00000148356	LRSAM1	0.00162568	-1.38396	0.014609	-1.23305	0.00102678	-1.34997	0.000372379	-1.39162	0.000188034	-1.49802
ENSG00000230333	AC004141.1	0.113893	-1.49532	0.0146356	1.75637	0.277232	-1.27009	0.13176	-1.39574	0.239108	-1.3443
ENSG00000171045	TSNARE1	0.0988905	-1.11845	0.0146519	1.16152	0.0364907	-1.13524	0.253873	1.06864	0.00737025	-1.21083
ENSG00000166006	KCNC2	0.229099	1.2179	0.0146554	1.44338	0.527188	1.09405	0.0107342	1.47116	0.338255	1.16887
ENSG00000128731	HERC2	0.00142925	1.24635	0.014657	-1.15008	0.48376	1.0387	0.00286639	1.19336	0.0335451	1.14733
ENSG00000223883	AL358854.1	0.726761	-1.06179	0.0146856	1.47657	0.172053	-1.23323	0.294288	1.17178	0.962284	1.00814
ENSG00000139714	MORN3	0.567311	-1.15083	0.0146861	-1.74472	0.948606	-1.01394	0.296724	-1.25263	0.486404	1.18678
ENSG00000186190	C20orf185	0.0078521	1.54794	0.0147053	1.41191	0.632925	1.06581	0.250488	1.16668	0.0155234	1.48022
ENSG00000226461	AP001884.1	0.109978	1.68518	0.014713	2.05765	0.074207	1.67398	0.00870952	2.19102	0.209405	-1.49985
ENSG00000138688	KIAA1109	0.473097	-1.10038	0.0147194	-1.35177	0.202321	-1.16302	0.494382	-1.08259	0.096383	-1.25525
ENSG00000183011	LSMD1	0.0491687	1.20762	0.014743	1.23211	0.974328	-1.0026	0.373414	1.07451	0.0139121	1.2736
ENSG00000168310	IRF2	0.355931	-1.11376	0.0147684	1.30045	0.00103306	1.45755	5.26104e-05	-1.63801	0.0370922	-1.28799
ENSG00000149300	C11orf52	0.605419	1.08063	0.0147815	1.40498	0.230357	1.17357	0.000883648	1.63647	0.0297168	-1.40931
ENSG00000008405	CRY1	0.51671	-1.08656	0.0147913	1.33578	0.262195	1.13559	0.0332556	1.28251	0.193676	-1.18387
ENSG00000211878	AE000662.13	0.000194244	5.88792	0.0148255	2.50779	0.0680722	1.95974	0.00743454	2.78565	0.019067	2.74509
ENSG00000178996	SNX18	0.318484	1.16524	0.0148519	1.41085	0.855026	1.02461	0.227296	1.17602	0.10077	1.29229
ENSG00000148660	CAMK2G	4.04332e-07	1.53119	0.0148828	1.15018	0.0263579	1.13544	0.0012096	1.2167	0.00114745	1.25405
ENSG00000147471	PROSC	0.00291654	-1.35447	0.0148882	-1.23253	0.671489	1.03495	0.133077	-1.13165	0.185641	-1.1324
ENSG00000186416	NKRF	0.0169208	-1.32525	0.0149031	-1.28508	0.0922705	-1.18361	0.068483	-1.19981	0.123187	-1.19123
ENSG00000231507	AL513326.2	0.792908	1.08572	0.0149138	2.03433	0.202122	1.42872	0.0128339	2.07117	0.122643	1.64261
ENSG00000087087	SRRT	0.069791	1.18802	0.0149356	1.23086	0.259654	1.09623	0.000769502	1.35775	0.0873055	1.17561
ENSG00000215568	GAB4	0.00209794	1.80065	0.0149393	1.47571	0.0930466	1.29819	0.0395135	1.38108	0.651025	1.08089
ENSG00000145439	CBR4	0.268356	1.12456	0.0149548	-1.26775	0.159747	-1.14105	0.198216	-1.12693	0.978802	1.00278
ENSG00000215811	RP5-915N17.1	0.276851	1.24901	0.0149718	1.58016	0.0876353	-1.36683	0.00618173	1.6894	0.784195	1.05687
ENSG00000101438	SLC32A1	0.900446	1.02222	0.0150186	1.48888	0.139651	1.26273	0.235349	1.20265	0.868371	1.02955
ENSG00000219738	AL021918.2	0.485672	-1.13533	0.01502	-1.50725	0.0273829	1.4481	0.211732	-1.22203	0.710709	1.06957
ENSG00000180815	MAP3K15	0.0938886	-1.94846	0.0150346	-2.39702	0.858775	1.06212	0.222154	-1.51803	0.017957	-2.64534
ENSG00000178201	VN1R1	0.111518	-1.59297	0.0150531	-1.90448	0.159707	-1.43151	0.18833	-1.39433	0.328223	-1.3245
ENSG00000108515	ENO3	0.536965	1.12036	0.015105	-1.51431	0.00233432	-1.72354	0.230426	-1.21491	0.87913	-1.02828
ENSG00000231991	ANXA2P2	0.000314338	-2.05481	0.0151107	-1.47587	0.000558291	-1.81758	0.0020268	-1.67498	5.08144e-05	-2.32711
ENSG00000145687	SSBP2	0.00706157	1.48498	0.0151292	-1.35783	0.0187662	1.34537	0.00159892	1.51702	0.0178796	1.40636
ENSG00000237499	AL357060.1	1.35508e-05	-4.63822	0.0151417	-1.89258	0.0665385	1.60214	0.0915497	-1.53412	0.0106362	-2.17146
ENSG00000106484	MEST	0.766377	1.162	0.0151514	-3.13377	0.00827734	-3.54681	0.352966	-1.51073	0.168835	-2.03286
ENSG00000113441	LNPEP	0.0904374	-1.27546	0.0151672	-1.37003	0.329649	1.12785	0.235443	-1.1574	0.0337594	-1.36454
ENSG00000146587	RBAK	0.00137307	-1.2804	0.0151773	-1.16804	0.0937432	-1.10983	0.00154642	-1.23681	0.08352	-1.13076
ENSG00000224262	AC138207.3	0.00117527	1.45859	0.0151825	1.26255	0.514947	-1.06096	0.808079	1.02207	0.00634272	1.35827
ENSG00000215154	AC141586.3	0.000167259	1.45933	0.0151894	1.2124	0.214105	1.09905	0.293523	1.08212	0.283187	1.09699
ENSG00000163702	IL17RC	0.260396	1.14336	0.0151972	1.304	0.294876	1.1154	0.0605671	1.22103	0.128106	1.20115
ENSG00000235988	AL592207.14	0.00602239	2.04476	0.0151997	1.71689	0.744692	1.07077	0.841663	1.04251	0.123628	1.45921
ENSG00000088930	XRN2	0.116626	-1.14631	0.0152028	-1.211	0.993195	-1.00063	0.342543	-1.0733	0.459456	-1.06504
ENSG00000109572	CLCN3	0.000168031	-1.64842	0.0152128	-1.29011	0.0677454	-1.20618	0.00722423	-1.33146	0.000678096	-1.54864
ENSG00000231755	NCRNA00157	0.337483	-1.18261	0.0152164	-1.47896	0.595474	-1.08425	0.0250727	-1.42989	0.849254	-1.03346
ENSG00000143512	HHIPL2	0.0377603	1.23533	0.0152274	1.24494	0.641406	-1.0405	0.00901065	1.26911	0.216085	1.12969
ENSG00000162882	HAAO	0.0504513	1.65515	0.0152309	1.7469	0.340181	1.23199	0.00247944	2.05968	0.0505943	1.65458
ENSG00000225626	AL162412.1	0.344171	-1.20253	0.0152319	1.54708	0.746321	-1.05639	0.140009	1.28965	0.732701	1.06824
ENSG00000142684	ZNF593	0.00548074	-1.38687	0.0152405	1.2761	0.824477	1.02123	0.210579	1.12723	0.598686	1.05859
ENSG00000198223	CSF2RA	0.117294	-1.39627	0.0152766	1.59764	0.609813	-1.09761	0.0699449	1.40464	0.0614364	1.49683
ENSG00000121410	A1BG	0.106251	1.27411	0.0152899	1.38968	0.597663	1.07001	0.171315	1.19401	0.0898135	1.2907
ENSG00000197050	ZNF420	0.889516	1.01838	0.0152913	-1.34458	0.609387	-1.06071	0.328872	-1.11931	0.450459	1.10466
ENSG00000237363	AP006288.1	0.115171	1.33251	0.0152931	1.49241	0.0742962	-1.33331	0.839241	-1.03185	0.0857861	1.36989
ENSG00000167483	FAM129C	2.19579e-05	8.41048	0.0153096	-2.50058	0.000711829	3.95709	0.223429	1.54915	0.00263549	3.87002
ENSG00000008130	NADK	1.8094e-05	1.70362	0.0153263	1.25345	0.131406	1.14549	0.0172428	1.24777	0.00322121	1.38455
ENSG00000099899	TRMT2A	0.000375987	1.78459	0.0153267	1.37394	0.680331	-1.05228	0.00521578	1.45395	0.0214365	1.40987
ENSG00000204362	RP11-380J14.1	0.678187	1.07639	0.0153288	1.49159	0.153046	1.25499	0.13972	1.26303	0.626966	1.09011
ENSG00000229670	AC013409.4	0.00953757	-1.69875	0.0153488	-1.53366	0.0821838	-1.34831	0.947381	1.01096	0.987661	1.00293
ENSG00000010704	HFE	0.00337198	-1.58492	0.0153619	-1.37916	0.0210837	-1.35807	0.0239496	-1.34557	6.49399e-05	-1.98497
ENSG00000175387	SMAD2	9.92562e-09	1.61464	0.0153649	-1.13394	0.0129636	1.13906	0.00224412	1.17943	0.000159872	1.28166
ENSG00000229274	AL662860.2	0.136769	1.34664	0.0153695	1.5534	0.555147	1.10675	0.213445	1.24018	0.0767262	1.43007
ENSG00000230091	AL356095.6	0.0120376	-1.68308	0.0153739	-1.54606	0.897396	-1.02209	0.754069	-1.05418	0.052046	-1.47886
ENSG00000225053	AL357712.1	0.0152939	-1.83536	0.0154214	-1.69631	0.329207	-1.22471	0.0653202	-1.47828	0.129781	-1.43924
ENSG00000108576	SLC6A4	0.00276911	-2.48019	0.0154271	-1.85547	0.250717	-1.32351	0.000547167	-2.57953	0.000136606	-3.44973
ENSG00000109685	WHSC1	1.3089e-08	2.07248	0.0154307	1.21415	4.11546e-06	1.56456	3.49063e-08	1.82297	1.12913e-05	1.60733
ENSG00000147202	DIAPH2	0.0827664	-1.28951	0.0154489	-1.37654	0.422984	-1.10555	0.0252797	-1.33951	0.260713	-1.17544
ENSG00000187772	LIN28B	0.0342298	-4.02322	0.0155337	-4.08953	0.00960319	4.63145	0.880071	-1.08569	0.139446	-2.57704
ENSG00000138271	GPR87	0.4005	-1.12139	0.0155462	1.35606	0.0727251	-1.24699	0.840711	1.02398	0.253522	-1.16957
ENSG00000198339	HIST1H4I	0.000283561	2.07699	0.0155786	1.47581	0.00485502	1.59605	5.92881e-05	2.07628	0.00400817	1.72731
ENSG00000232550	D86993.3	0.0105785	2.02885	0.015582	1.78376	0.968311	-1.009	0.0710225	1.52102	0.312449	-1.30025
ENSG00000124191	C20orf100	0.555282	-1.1752	0.0155986	1.84745	0.589806	1.13814	0.887045	-1.03433	0.146046	1.50044
ENSG00000231439	Z84723.2	0.676152	-1.11401	0.0156295	-1.78708	0.968094	-1.0091	0.00145456	-2.2344	0.994661	1.00173
ENSG00000127226	MPV17L2	0.774565	-1.03603	0.0156568	1.32019	0.34224	1.10952	0.071922	1.22235	0.0606357	1.27245
ENSG00000161996	WDR90	0.0042916	1.43109	0.0156633	1.29345	0.333064	1.10314	0.00186529	1.414	0.00861509	1.38391
ENSG00000132563	REEP2	0.0110623	1.47758	0.015667	1.37894	0.0345138	1.32129	0.0117462	1.40074	0.00754011	1.51264
ENSG00000099331	MYO9B	0.148851	1.1389	0.0156796	1.21898	0.0809474	1.14968	0.0321454	1.18897	0.478591	1.06473
ENSG00000174885	NLRP6	0.00826705	-2.05507	0.0156813	-1.76266	0.340071	-1.23751	0.0812161	-1.48613	0.18193	-1.40932
ENSG00000198954	KIAA1279	0.0688125	-1.26736	0.0156822	-1.32607	0.0416965	-1.2648	9.77847e-05	-1.66296	0.0883866	-1.24714
ENSG00000236640	AC233264.10	0.00187908	2.57138	0.0157054	1.84337	0.0192733	1.81141	0.54234	1.15605	0.160119	1.47775
ENSG00000144867	SRPRB	0.00189234	-1.31266	0.0157081	1.19282	0.28201	-1.07786	0.197116	-1.09394	0.00202669	-1.3098
ENSG00000238021	RP11-748L13.1	0.451537	1.07481	0.0157357	-1.23871	0.385313	1.07589	0.535812	1.05296	0.763131	1.02914
ENSG00000205765	C5orf51	0.000704335	-1.53796	0.0157596	-1.28424	0.323723	-1.10234	0.001741	-1.40477	0.114874	-1.19775
ENSG00000229051	AL158087.1	0.466351	1.03193	0.0157816	-1.10119	0.0530045	-1.07892	0.00664678	-1.11665	0.536788	1.02697
ENSG00000219930	RP11-274K13.3	0.192855	-1.22419	0.0158017	1.40836	0.895353	1.01775	0.466084	1.1023	0.462148	-1.11936
ENSG00000130396	MLLT4	0.024338	-1.51126	0.0158086	-1.47559	7.58971e-06	-2.37019	0.039226	-1.38603	0.000123044	-2.20302
ENSG00000225131	RP11-278A16.1	0.124937	-1.35218	0.0158091	1.53763	0.588025	-1.09564	0.713003	-1.06342	0.570309	-1.11528
ENSG00000167106	FAM102A	0.439085	-1.11079	0.0158176	1.35389	0.00715634	1.41285	3.73277e-05	1.80744	0.00435502	1.52492
ENSG00000203531	AC104772.5	0.0841717	3.29223	0.0158379	4.47507	0.778986	1.17878	0.993556	-1.00471	0.546937	1.49719
ENSG00000136371	MTHFS	0.0828493	-1.58483	0.0158446	-1.77965	0.84417	1.04529	0.00377603	-2.04013	0.290344	-1.31631
ENSG00000237876	AL139320.3	0.00269546	1.44431	0.0158479	1.28172	0.0086072	1.31733	0.00823129	1.31727	0.764846	-1.03365
ENSG00000185009	AP3M1	0.0309981	1.15376	0.0158807	1.15169	0.561899	-1.03267	0.359021	1.05208	0.00466446	1.21534
ENSG00000162929	KIAA1841	0.00899375	-1.7752	0.0158941	-1.57826	0.387821	-1.16808	0.303852	-1.20244	0.16202	-1.33722
ENSG00000107159	CA9	0.00779545	-2.84113	0.0159076	-2.25371	0.00154677	-3.0911	0.00236792	-2.90451	0.0033523	-3.22816
ENSG00000169519	METT5D1	0.203271	-1.18033	0.0159221	-1.33261	0.643262	-1.05352	0.0297288	-1.29136	0.0886795	-1.2524
ENSG00000030582	GRN	2.49786e-06	-2.29395	0.0159255	-1.35466	6.51044e-06	-1.97704	1.39437e-08	-2.70552	1.87948e-05	-2.05139
ENSG00000233006	AC034220.1	0.0270688	-1.68063	0.0159302	-1.64651	0.632349	1.09807	0.482356	-1.14664	0.0628813	-1.53695
ENSG00000237755	CR381653.4	0.458776	-1.1012	0.0159402	-1.33654	0.118485	-1.19968	0.131422	-1.19052	0.28009	-1.15201
ENSG00000076067	RBMS2P	0.000112752	-2.12275	0.0159604	-1.44394	0.291076	-1.16609	0.00021362	-1.85855	0.000162308	-2.07308
ENSG00000149218	ENDOD1	1.49583e-07	2.25602	0.0159733	-1.28184	0.00148409	1.4144	0.000822438	1.4437	0.000754324	1.52987
ENSG00000155629	PIK3AP1	0.00212254	1.59006	0.0159759	1.35497	8.95702e-07	2.18337	6.22541e-06	1.97385	6.35871e-05	1.92199
ENSG00000136261	BZW2	4.11698e-07	2.63263	0.0159787	1.36948	0.0874156	1.24274	2.04074e-07	2.41365	2.31396e-06	2.37504
ENSG00000160967	CUX1	0.116051	1.23073	0.0159839	-1.33392	0.106609	1.20603	0.183639	1.16401	0.123304	1.22551
ENSG00000141741	C17orf37	0.235972	1.17672	0.0159899	1.354	0.673457	1.05136	0.144114	1.1927	0.0411027	1.33557
ENSG00000204262	COL5A2	0.683246	1.06267	0.0159975	1.39561	0.25777	1.16158	0.188021	1.18996	0.937426	1.01174
ENSG00000242162	AC018639.2	0.773102	-1.06341	0.0160202	1.61202	0.434005	-1.15866	0.0809515	-1.39832	0.539506	-1.14027
ENSG00000188511	C22orf34	0.000107146	1.6554	0.0160262	1.27731	0.000141927	1.53973	2.78586e-05	1.63295	0.00174789	1.4659
ENSG00000183171	BX322650.1	0.0020916	-1.87921	0.0160356	-1.51019	0.238852	-1.21301	0.0176791	-1.49975	0.70873	-1.07125
ENSG00000128567	PODXL	8.21226e-06	3.07991	0.016049	1.56267	0.00054347	2.00208	0.000309334	2.07162	3.84522e-06	3.27707
ENSG00000158987	RAPGEF6	0.157947	-1.15281	0.0160501	-1.24691	0.735827	1.02963	0.771033	1.02532	0.276847	-1.11463
ENSG00000231475	AB019439.6	0.189236	-1.25833	0.0160709	1.46902	0.340344	-1.15617	0.294954	-1.17191	0.137432	-1.29875
ENSG00000183023	SLC8A1	0.00167976	2.6162	0.0160738	1.84468	0.702626	-1.09607	0.37623	1.23695	5.91388e-05	3.76672
ENSG00000149243	KLHL35	0.841935	-1.03927	0.0160847	1.54103	0.264518	1.21129	0.271001	1.20653	0.154634	1.32461
ENSG00000236507	BX470209.1	0.0729989	1.88009	0.0160888	2.13983	0.18728	1.49294	0.0499218	1.83309	0.74615	1.11638
ENSG00000116604	MEF2D	6.77664e-05	1.77618	0.0160914	1.30758	0.00889979	1.3459	0.000573024	1.5101	0.00825997	1.40826
ENSG00000197841	ZNF181	0.528495	-1.08251	0.0160922	-1.3237	0.10757	-1.19964	0.0174114	-1.31867	0.480434	1.09292
ENSG00000103091	WDR59	9.61458e-05	-1.23365	0.0161015	-1.10621	0.0273676	-1.09657	3.72183e-06	-1.26436	3.02144e-08	-1.43915
ENSG00000162073	PAQR4	1.30442e-05	2.32532	0.0161072	1.41367	0.0211024	1.39407	0.000267733	1.77342	8.89469e-05	2.0647
ENSG00000197822	OCLN	0.570477	-1.10438	0.0161308	-1.47746	0.00171179	-1.71107	0.0422538	-1.38164	0.0978842	-1.34661
ENSG00000075218	GTSE1	4.08314e-05	1.57053	0.0161314	1.22401	3.51102e-05	1.49316	8.02329e-07	1.68301	1.65623e-06	1.7676
ENSG00000160214	RRP1	0.0862202	-1.20369	0.016136	1.2637	0.511631	-1.06237	0.276708	1.10565	0.9051	1.01255
ENSG00000122574	WIPF3	0.700757	1.0734	0.0161395	1.50968	0.938228	1.01259	0.233015	1.21448	0.0335807	1.50899
ENSG00000127481	UBR4	0.000165358	-1.50569	0.0161621	-1.22891	0.495454	1.05694	0.475935	-1.05924	0.0688879	-1.18993
ENSG00000214019	AL034370.1	0.141858	-1.23697	0.0162002	-1.37182	0.0840034	-1.24804	0.989365	-1.00164	0.587132	1.08004
ENSG00000243840	AC108058.2	0.864555	-1.03597	0.0162041	1.58928	0.130119	-1.32608	0.555918	1.11261	0.397813	-1.19306
ENSG00000232660	AL512310.3	0.021371	1.39108	0.0162107	1.35281	0.453416	1.09356	0.235682	1.15238	0.974826	1.00427
ENSG00000196268	ZNF493	0.316076	-1.15859	0.0162142	-1.38367	0.0754735	-1.26445	0.344607	-1.12838	0.909985	1.01655
ENSG00000229999	AL022238.1	0.324844	1.20629	0.0162142	-1.5242	0.569472	-1.099	0.039508	-1.42565	0.529041	-1.12653
ENSG00000172301	C17orf79	0.0311769	1.28372	0.0162255	1.27891	0.00944345	1.31055	0.000262195	1.50445	0.0149253	1.33154
ENSG00000185022	MAFF	0.21214	-1.42317	0.0162732	1.86135	0.199221	1.37566	0.692635	1.10067	0.461499	1.22867
ENSG00000198242	RPL23A	0.175061	1.12502	0.0162774	1.20951	0.891226	-1.01027	0.283157	1.08397	0.100176	1.15512
ENSG00000164463	C5orf41	0.000162973	-1.87485	0.016309	-1.37117	0.236377	-1.1608	0.00927185	-1.41329	0.000225831	-1.84089
ENSG00000237402	Z97987.2	0.682813	1.14325	0.0163316	2.07604	0.146431	1.53212	0.0634289	1.73294	0.815867	1.07917
ENSG00000006715	VPS41	0.000166828	-1.58619	0.0163345	-1.26127	0.108642	-1.16249	0.000746446	-1.41641	0.0188313	-1.29664
ENSG00000112357	PEX7	8.69666e-05	-2.54039	0.0163794	-1.55747	0.00255574	-1.79127	0.00886824	-1.631	0.00282594	-1.92734
ENSG00000175592	FOSL1	0.0341655	1.70524	0.0163804	1.70722	0.243788	1.28244	0.0070673	1.84175	0.312783	1.27708
ENSG00000146112	KIAA1949	4.6825e-08	2.47209	0.0163972	1.29253	0.00462903	1.36748	0.00206281	1.41073	0.000558313	1.57649
ENSG00000093072	CECR1	0.543429	1.1073	0.01642	-1.45179	0.00415323	-1.58629	0.00062964	-1.76738	4.23716e-05	-2.29935
ENSG00000184990	SIVA1	8.49943e-05	1.76791	0.0164371	1.31009	0.0003613	1.55116	0.00579362	1.37357	0.00309752	1.48539
ENSG00000232907	AL050318.1	0.246831	-1.22125	0.0164436	-1.46137	0.850258	-1.02858	0.306809	-1.16557	0.0136073	-1.5675
[truncated: 34,021 more rows]
