# Supplementary material for: Extensive Co-Operation between the Epstein-Barr Virus EBNA3 Proteins in the Manipulation of Host Gene Expression and Epigenetic Chromatin Modification
Source: PLoS One. 2010 Nov 15;5(11):e13979. doi: 10.1371/journal.pone.0013979 (PMC2981562; doi:10.1371/journal.pone.0013979)
Supplement: Table S2 — Functional groups altered by the deletion of EBNA3s in BL31. Cluster enrichment scores (from DAVID) for lists of genes regulated by each single EBNA3 knockout. For each EBNA3 knockout, statistics are shown for up-regulated and down regulated genes independently, and for these two lists combined. The value is a negative log10 of the enrichment p-value for the combined set of ontology groups indicated (ie high values are more significant). (0.04 MB XLSX) [file pone.0013979.s008.xlsx]

## Sheet: S2 BL31 Cluster enrichment
	Table S2. Functional groups altered by the deletion of EBNA3s in BL31
		3AKO		3BKO		3CKO
		UP	DOWN	UP	DOWN	UP	DOWN
	mitosis, nuclear division M phase of mitotic cell cycle M phase, organelle fission	0		1.56		5.02
		0	0	3.82	0	12.5	0
	cell activation Leukocyte activation lymphocyte activation	0.72		5.83		6.23
		0	0.72	0	2.13	4.02	0
	hemopoiesis hemopoietic or lymphoid organ development immune system development	2.33		2.95		2.57
		1.02	1.28	1.88	1.25	2.1	0.88
	Cell Migration Cell motility localization of cell	3.59		0.97		2.46
		2.09	1.41	0.9	0.34	0.67	2.14
	regulation of locomotion regulation of cell motion regulation of cell migration	1.67		1.84		2.03
		1.86	0	0	0.95	0.64	1.59
	taxis chemotaxis locomotory behaviour	2.92		0		1.53
		3.33	0.3	0	0.53	0	1.76
	apoptosis, programmed cell death, death	0.43		3.21		2.12
		0.71	0.07	2.91	0.89	0.87	1.64
	Regulation of apoptosis regulation of cell death regulation of programmed cell death	2.27		3.05		5.48
		2.25	0.46	1.67	1.71	1.64	4.32
	Cluster enrichment scores (from DAVID) for lists of genes regulated by each single EBNA3 knockout. For each EBNA3 knockout, statistics are shown for up-regulated and down regulated genes independently, and for these two lists combined. The value is a negative log10 of the enrichment p-value for the combined set of ontology groups indicated (ie high values are more significant).
