# Supplementary material for: Extensive Co-Operation between the Epstein-Barr Virus EBNA3 Proteins in the Manipulation of Host Gene Expression and Epigenetic Chromatin Modification
Source: PLoS One. 2010 Nov 15;5(11):e13979. doi: 10.1371/journal.pone.0013979 (PMC2981562; doi:10.1371/journal.pone.0013979)
Supplement: Table S3 — ANOVA statistics for major players in B-cell differentiation. Contrast statistics showing statistical significance and fold change for genes shown in Figure 4. Emphasis (bold and/or colour) is placed where statistics pass certain thresholds as indicated in the table. (0.06 MB XLSX) [file pone.0013979.s009.xlsx]

## Sheet: S3 B-cellTFs-ANOVAs
Table S3. ANOVA statistics for major players in B-cell differentiation.
	Column ID	Gene ID	Alt Name	EBV -ve vs WT		3AKO vs WT		3BKO vs WT		3CKO vs WT		E3KO vs WT
				p-value	Fold-Change	p-value	Fold-Change	p-value	Fold-Change	p-value	Fold-Change	p-value	Fold-Change
EBV-repressed	ENSG00000134250	NOTCH2	NOTCH2	1.17241e-05	3.59473	6.29483e-06	3.21048	0.913027	1.02254	5.92151e-07	3.9246	1.97528e-05	3.42274
	ENSG00000143190	POU2F1	OBF1	9.10508e-06	1.6907	0.0840556	1.15706	0.000543087	1.38614	0.00164678	1.33372	0.0022414	1.37535
	ENSG00000164330	EBF1	EBF1	5.52577e-09	6.02905	0.00886966	1.64581	8.1329e-06	2.72393	1.49991e-05	2.58946	1.38572e-06	3.6336
	ENSG00000131196	NFATC1	NFAT2	0.000317133	3.29648	0.0491912	1.66582	3.81626e-07	5.66772	1.83371e-06	4.74221	0.000734654	2.99683
	ENSG00000101096	NFATC2	NFAT1	1.86059e-07	40.6365	0.0984807	2.13514	4.06105e-06	14.3089	2.0889e-07	24.6753	1.54712e-07	42.3731
	ENSG00000112182	BACH2	BACH2	3.66663e-07	21.1625	0.125977	1.82378	5.80765e-08	19.9817	2.68198e-07	15.0634	4.99912e-07	19.9502
	ENSG00000113916	BCL6	BCL6	0.100232	2.26767	0.148575	1.86407	2.38953e-06	13.6011	1.2926e-06	14.8933	0.000129415	8.97283
	ENSG00000142539	SPIB	SPIB	0.000913671	2.14062	0.00310938	-1.77866	0.00583368	1.70485	0.00186904	1.84499	0.000959955	2.13207
	ENSG00000066336	SPI1	Pu.1	0.00028937	1.69647	0.0387409	1.267	0.0375393	1.27115	0.00842446	1.36487	0.00500713	1.46874
	ENSG00000196092	PAX5	PAX5	1.25865e-06	2.4294	0.231203	-1.15777	0.00279558	1.49396	0.0149084	1.3682	0.000120596	1.87989
No change	ENSG00000057935	MTA3	MTA3	0.785374	-1.03321	0.00834786	-1.34741	0.78962	1.02848	0.337936	-1.10642	0.760689	-1.03722
	ENSG00000109906	ZBTB16	PLZF	0.453865	1.13097	0.484541	1.1052	0.816857	-1.03376	0.828556	1.03132	0.674671	-1.07109
	ENSG00000136826	KLF4	KLF4	0.670427	1.07746	0.823981	-1.03451	0.175357	1.23659	0.934175	-1.01267	0.487669	1.12984
	ENSG00000100219	XBP1	XBP1	0.598242	1.1398	0.166887	1.35616	0.195981	-1.33135	0.0145045	-1.75821	0.000505224	-2.69173
EBV-induced	ENSG00000057657	PRDM1	BLIMP1	1.35172e-08	-3.90276	0.000178579	1.85758	1.18925e-06	-2.48727	0.147467	-1.23135	1.53746e-10	-5.65348
	ENSG00000119138	KLF9	KLF9	0.00115187	-2.19815	0.508255	-1.13239	0.0545848	-1.45831	0.00709643	-1.72759	0.00041092	-2.40113
	ENSG00000137265	IRF4	IRF4	0.0011945	-1.57271	0.542324	1.06827	0.000195892	-1.60899	5.10036e-05	-1.69904	1.3709e-06	-2.20612
	ENSG00000126561	STAT5A	STAT5A	3.82827e-06	-7.0731	0.321265	-1.33228	0.0445319	-1.83232	0.00420013	-2.45764	3.50184e-05	-5.26613
	ENSG00000173757	STAT5B	STAT5B	4.21218e-08	-1.7888	0.0913539	-1.11796	0.865325	-1.01099	0.000144277	-1.33336	1.43753e-05	-1.4885
	ENSG00000168610	STAT3	STAT3	4.60244e-10	-3.44254	0.121902	-1.18348	0.00302045	-1.41919	1.07884e-06	-1.9899	3.15489e-07	-2.34884
	ENSG00000140968	IRF8	IRF8	6.84681e-07	-2.13473	5.66033e-07	-1.95223	0.0118787	1.30879	0.461987	1.07592	0.961518	-1.00549
Contrast statistics showing statistical significance and fold change for genes shown in Figure 4.
	P-value		Fold change
Bold	p<0.001 and F>1.5 or <-1.5		Fold change >2 or <-2
Red	p<0.005 and F<-1.3		p<0.005 and F<-1.5
Green	p<0.005 and F>1.3		p<0.005 and F>1.5
