# Supplementary material for: Extensive Co-Operation between the Epstein-Barr Virus EBNA3 Proteins in the Manipulation of Host Gene Expression and Epigenetic Chromatin Modification
Source: PLoS One. 2010 Nov 15;5(11):e13979. doi: 10.1371/journal.pone.0013979 (PMC2981562; doi:10.1371/journal.pone.0013979)
Supplement: Table S4 — Gene set enrichment analysis of EBV and EBNA3-regulated genes for genes involved with the germinal centre transition. Statistics assessing enrichment (skewing) of total exon array data for genes differentially expressed between germinal centre and naive and memory B cells, according to Klein et al 2003 [58]. Table shows GSEA enrichment score (NES) and q-value (False discovery rate for chance enrichment of the gene list). Blue figures indicates a positive correlation (more than a random number of these these genes are expressed at a higher level in wtBAC than the mutant/uninfected BL31 cells), red figures a negative correlation (enrichment for genes expressed higher in the mutant). The transition analysed is indicated at the top of the table, and up- and down-regulated genes are treated separately. Emphasis (colour; bold) thresholds are indicated below the table. (0.07 MB XLSX) [file pone.0013979.s010.xlsx]

## Sheet: S4 Germinal Centre GSEA
Table S4 Gene set enrichment analysis of EBV and EBNA3-regulated genes for genes involved with the germinal centre transition.
	Naïve to centroblast				Centroblast to centrocyte			Centrocyte to Memory				Naïve to memory
	UP (225)		Down (211)		UP (16)		Down (2)	UP (105)		Down (149)		UP (42)		Down (13)
	NES	FDR	NES	FDR	NES	FDR	n= too low	NES	FDR	NES	FDR	NES	FDR	NES	FDR
combined EBNA3KOs vs WT	1.85966	0.00767924	-1.34469	0.274969	-1.18041	0.290221	ND	-1.54407	0.185917	1.81433	0.00964152	-0.982388	0.445968	1.41855	0.0939805
BL31 vs WT	1.63562	0.00857083	-1.74971	0.00900901	-1.42279	0.0492118	ND	-1.70693	0.00667334	1.6973	0.0080067	-1.52461	0.0316269	0.947554	0.510806
3AKO vs WT	1.39551	0.379	-1.01711	0.486126	-1.33367	0.224898	ND	-1.05145	0.5793	0.826874	0.812834	1.02499	0.725065	0.706895	0.848401
3BKO vs WT	1.91922	0.000846331	1.3512	0.109157	-0.938933	0.500743	ND	-1.09524	1	1.90577	0.000423165	-0.96396	0.915518	1.43748	0.0859839				EBNA3B represses genes that are involved with the CC to M and/or N to M transition
3CKO vs WT	1.665	0.0247288	-1.48236	0.126043	-1.16882	0.364687	ND	-1.64051	0.034509	1.70873	0.0278044	-1.07073	0.406041	0.907006	0.546984
E3KO vs WT	1.62324	0.015844	-1.73872	0.00255556	-1.45638	0.0504132	ND	-1.79095	0.001	1.80435	0.00182556	-1.48388	0.0489955	1.11773	0.28736
NES = GSEA enrichment score; FDR = false discovery rate q-value.
Blue - NES >0 and FDR <0.15; Red - NES <0 and FDR <0.15; Bold - FDR q-val<0.05
Statistics assessing enrichment (skewing) of total exon array data for genes differentially expressed between germinal centre and naive and memory B cells, according to Klein et al 2003 [107]. . Blue figures indicates a positive correlation (more than a random number of these these genes are expressed at a higher level in wtBAC than the mutant/uninfected BL31 cells), red figures a negative correl…
