# Supplementary material for: Extensive Co-Operation between the Epstein-Barr Virus EBNA3 Proteins in the Manipulation of Host Gene Expression and Epigenetic Chromatin Modification
Source: PLoS One. 2010 Nov 15;5(11):e13979. doi: 10.1371/journal.pone.0013979 (PMC2981562; doi:10.1371/journal.pone.0013979)
Supplement: Table S5 — ANOVA statistics indicating differential gene expression between wtBAC and 3BKO LCLs. Whole genome gene-level analysis fold change and significance for each gene. Positive value indicates higher expression in 3BKO LCLs. The Donor effect p-value indicates whether the expression level is significantly affected by the different genetic background giving rise to the LCLs. Gene list is sorted from most significantly different gene. (2.36 MB XLSX) [file pone.0013979.s011.xlsx]

## Sheet: S5 LCL3B ANOVA
Table S5 ANOVA statistics indicating differential gene expression between wtBAC and 3BKO LCLs
Whole genome gene-level analysis fold change and significance for each gene. Positive value indicates higher expression in 3BKO LCLs. The Donor effect p-value indicates whether the expression level is significantly affected by the different genetic background giving rise to the LCLs. Gene list is sorted from most significantly different gene
		3BKO LCL vs wtBAC LCL		Donor effect
ENSEMBL ID(s)	Gene Name(s)	p-value	Fold-Change	p-value
ENSG00000167536	DHRS13	9.96033e-08	5.35139	0.304345
ENSG00000204394	VARS	1.03207e-07	1.88053	0.600756
ENSG00000146592	CREB5	3.00367e-07	11.1424	0.105025
ENSG00000168297	PXK	3.72851e-07	4.54733	0.603776
ENSG00000198825	INPP5F	5.05463e-07	23.5629	0.601889
ENSG00000167613	LAIR1	8.25173e-07	11.7247	0.070588
ENSG00000007545	CRAMP1L	1.06226e-06	1.46208	0.0666306
ENSG00000158089	GALNT14	1.15248e-06	6.66025	0.107354
ENSG00000173530	TNFRSF10D	1.18698e-06	3.48105	0.206833
ENSG00000150625	GPM6A	1.56372e-06	17.3814	0.00330345
ENSG00000137198	GMPR	1.91933e-06	-5.6223	0.0141448
ENSG00000183765	CHEK2	2.38106e-06	1.50964	0.020377
ENSG00000132589	FLOT2	2.50115e-06	3.8291	0.197397
ENSG00000115677	HDLBP	2.53467e-06	-1.24477	0.0194237
ENSG00000093100	XXbac-B461K10.1	2.84988e-06	7.15464	0.668733
ENSG00000178562	CD28	3.62222e-06	-11.847	0.00432061
ENSG00000102760	C13orf15	3.68723e-06	-4.68568	0.193318
ENSG00000082146	STRADB	3.72293e-06	3.19719	0.140535
ENSG00000172578	KLHL6	3.74149e-06	9.05781	0.806828
ENSG00000185920	PTCH1	3.98305e-06	-6.18911	0.0153569
ENSG00000121039	RDH10	3.99692e-06	1.479	0.00328983
ENSG00000089057	SLC23A2	4.23047e-06	8.4587	0.00818078
ENSG00000151929	BAG3	4.4686e-06	8.60141	0.542437
ENSG00000181458	TMEM45A	4.47568e-06	-2.09565	0.00507308
ENSG00000107719	KIAA1274	5.15289e-06	2.84139	0.933965
ENSG00000185989	RASA3	5.59451e-06	2.5513	0.0677371
ENSG00000142534	RPS11P5	6.0962e-06	-1.11595	0.00488565
ENSG00000170365	SMAD1	6.17441e-06	-27.3356	0.553187
ENSG00000135077	HAVCR2	6.26151e-06	3.52709	0.470034
ENSG00000005486	RHBDD2	6.27688e-06	-1.24557	0.0180443
ENSG00000156136	DCK	6.42072e-06	1.64585	0.064897
ENSG00000092964	DPYSL2	6.52107e-06	3.71253	0.0770452
ENSG00000164362	TERT	6.70219e-06	2.82526	0.249387
ENSG00000152804	HHEX	7.17567e-06	19.2989	0.691313
ENSG00000103047	TMCO7	8.50614e-06	1.58392	0.0173432
ENSG00000130956	HABP4	9.47945e-06	1.68577	0.0241489
ENSG00000152207	CYSLTR2	9.63911e-06	-4.55703	0.163892
ENSG00000084676	NCOA1	1.03102e-05	-2.64621	0.470764
ENSG00000084234	APLP2	1.16398e-05	2.81538	0.0739339
ENSG00000134243	SORT1	1.20694e-05	-25.698	0.396905
ENSG00000064763	FAR2	1.2303e-05	-9.04904	0.00509789
ENSG00000154359	LONRF1	1.27986e-05	1.75912	0.0416439
ENSG00000126821	SGPP1	1.29261e-05	2.27314	0.378776
ENSG00000125611	CHCHD5	1.32103e-05	-1.27603	0.0169927
ENSG00000169403	PTAFR	1.37467e-05	8.44881	0.753371
ENSG00000170525	PFKFB3	1.42282e-05	2.02912	0.264324
ENSG00000100852	ARHGAP5	1.46678e-05	-3.53175	0.779272
ENSG00000047644	WWC3	1.482e-05	3.9249	0.0553046
ENSG00000197006	METTL9	1.51947e-05	1.75472	0.285576
ENSG00000169504	CLIC4	1.5655e-05	1.72837	0.119945
ENSG00000153551	CMTM7	1.72543e-05	10.6352	0.320424
ENSG00000060982	BCAT1	1.81834e-05	2.79633	0.00504301
ENSG00000132591	ERAL1	1.84559e-05	1.35803	0.658289
ENSG00000109756	RAPGEF2	1.89185e-05	-2.72701	0.962184
ENSG00000012983	MAP4K5	1.89517e-05	1.55065	0.466315
ENSG00000134215	VAV3	2.00649e-05	10.9748	0.390251
ENSG00000185432	METTL7A	2.15109e-05	-3.50009	0.0245932
ENSG00000228872	AC096664.3	2.23948e-05	1.28418	0.120374
ENSG00000170275	CRTAP	2.24508e-05	-1.581	0.136594
ENSG00000010818	HIVEP2	2.33143e-05	1.99141	0.00739906
ENSG00000081377	CDC14B	2.39598e-05	5.09091	0.260624
ENSG00000111859	NEDD9	2.44997e-05	-2.53643	0.649597
ENSG00000198720	ANKRD13B	2.47546e-05	2.53114	0.883369
ENSG00000177879	AP3S1	2.47838e-05	-1.64486	0.821671
ENSG00000178556	GS1-484O17.1	2.52743e-05	1.3207	0.0157806
ENSG00000134086	VHL	2.56529e-05	1.23288	0.00200547
ENSG00000150712	MTMR12	2.56616e-05	1.45724	0.916764
ENSG00000176986	SEC24C	2.71208e-05	-1.20621	0.123693
ENSG00000151229	SLC2A13	2.72964e-05	-7.44409	0.0833179
ENSG00000179981	TSHZ1	2.78119e-05	1.44959	0.0079588
ENSG00000231312	AC007246.1	2.84931e-05	-2.1506	0.304126
ENSG00000243156	MICAL3	2.97254e-05	3.04015	0.795515
ENSG00000133816	MICAL2	3.00416e-05	-3.79042	0.344412
ENSG00000140455	USP3	3.1043e-05	1.43344	0.0220029
ENSG00000064012	CASP8	3.24961e-05	2.29292	0.659196
ENSG00000162711	NLRP3	3.30061e-05	7.07088	0.150282
ENSG00000112796	ENPP5	3.45712e-05	-6.87719	0.682212
ENSG00000100427	MLC1	3.49783e-05	-5.59978	0.00628879
ENSG00000069974	RAB27A	3.52248e-05	1.55308	0.191656
ENSG00000169554	ZEB2	3.5345e-05	-2.73864	0.0426551
ENSG00000169756	LIMS1	3.57844e-05	1.82646	0.492815
ENSG00000143924	EML4	3.58144e-05	1.67102	0.642966
ENSG00000162702	ZNF281	3.7515e-05	-1.51366	0.404836
ENSG00000095015	MAP3K1	3.75858e-05	1.79495	0.411614
ENSG00000115525	ST3GAL5	3.87355e-05	6.68027	0.213164
ENSG00000107104	KANK1	3.96238e-05	8.9676	0.41627
ENSG00000065809	FAM107B	3.97879e-05	2.45907	0.0160818
ENSG00000100721	TCL1A	4.01802e-05	-30.7678	0.742826
ENSG00000139352	ASCL1	4.27635e-05	26.6786	0.0636533
ENSG00000181789	COPG	4.36601e-05	-1.24818	0.492714
ENSG00000147457	CHMP7	4.57613e-05	1.9927	0.948091
ENSG00000151135	C12orf23	4.80517e-05	-1.39087	0.98895
ENSG00000236830	AP000689.3	4.83425e-05	2.11776	0.0297655
ENSG00000159348	CYB5R1	4.87491e-05	-1.27933	0.994921
ENSG00000068024	HDAC4	4.95055e-05	1.36832	0.0185001
ENSG00000182606	TRAK1	5.09112e-05	1.43193	0.814956
ENSG00000160271	RALGDS	5.44024e-05	1.22483	0.0849909
ENSG00000104689	TNFRSF10A	5.44538e-05	6.05335	0.403025
ENSG00000039068	CDH1	5.52293e-05	6.85243	0.34921
ENSG00000052795	FNIP2	5.6032e-05	-8.18012	0.193793
ENSG00000138814	PPP3CA	5.68155e-05	-2.22858	0.873613
ENSG00000154864	FAM38B	5.72727e-05	-4.66121	0.00164073
ENSG00000155099	TMEM55A	5.76826e-05	-1.49738	0.0241626
ENSG00000165138	ANKS6	5.87975e-05	4.99991	0.736723
ENSG00000058799	YIPF1	5.94655e-05	-1.21918	0.0755641
ENSG00000168242	HIST1H2BI	6.05023e-05	1.41521	0.863245
ENSG00000140030	GPR65	6.11764e-05	1.71646	0.575261
ENSG00000198964	SGMS1	6.20773e-05	-1.74924	0.610213
ENSG00000150347	ARID5B	6.37269e-05	-2.70746	0.143779
ENSG00000092098	RNF31	6.48752e-05	-1.14024	0.0122147
ENSG00000131171	SH3BGRL	6.4886e-05	-1.29095	0.160171
ENSG00000162885	B3GALNT2	6.49318e-05	-1.18628	0.00430121
ENSG00000089505	CMTM1	6.52848e-05	3.66173	0.0149136
ENSG00000121310	ECHDC2	6.64143e-05	-2.18942	0.350955
ENSG00000197872	FAM49A	6.65168e-05	12.6803	0.973375
ENSG00000175388	FAM38B2	6.76716e-05	-3.61494	0.00153134
ENSG00000235272	Z98049.2	6.84358e-05	-1.50172	0.0079588
ENSG00000180787	ZFP3	6.9311e-05	-1.60019	0.0874705
ENSG00000091436	ZAK	7.09939e-05	-2.24878	0.544995
ENSG00000188906	LRRK2	7.14832e-05	-9.70284	0.504893
ENSG00000096717	SIRT1	7.49208e-05	1.28783	0.30924
ENSG00000132434	LANCL2	7.6075e-05	-1.47562	0.603846
ENSG00000100351	GRAP2	7.65418e-05	3.68312	0.0045143
ENSG00000140284	SLC27A2	7.74785e-05	11.8927	0.842952
ENSG00000154451	GBP5	7.84576e-05	-7.60276	0.208487
ENSG00000164010	ERMAP	7.93179e-05	-1.39433	0.382459
ENSG00000049759	NEDD4L	7.94774e-05	2.84313	0.351525
ENSG00000168792	ABHD15	8.14806e-05	1.61995	0.114183
ENSG00000205268	PDE7A	8.15165e-05	-1.56552	0.138691
ENSG00000197265	GTF2E2	8.25469e-05	1.3165	0.23464
ENSG00000240024	AC092960.1	8.43398e-05	3.69395	0.891489
ENSG00000103381	CPPED1	8.43848e-05	2.15921	0.0065562
ENSG00000071242	RPS6KA2	8.60959e-05	-2.48774	0.00703473
ENSG00000111481	COPZ1	8.65e-05	-1.15001	0.0469204
ENSG00000237943	AL158043.1	8.943e-05	4.81485	0.651197
ENSG00000061273	HDAC7	9.38615e-05	-1.58061	0.0129428
ENSG00000131508	UBE2D2	9.40763e-05	1.29512	0.161654
ENSG00000132254	ARFIP2	9.47294e-05	-1.28035	0.0218546
ENSG00000147119	CHST7	9.81424e-05	-1.61722	0.42992
ENSG00000231925	TAPBP	0.000101582	-1.20338	0.880586
ENSG00000125772	RP5-1022P6.1	0.000107649	1.58055	0.0181675
ENSG00000105402	NAPA	0.000110198	-1.26859	0.0408404
ENSG00000177425	PAWR	0.000110256	2.82888	0.771777
ENSG00000161249	DMKN	0.000111019	3.86457	0.93726
ENSG00000115009	CCL20	0.000111786	4.61394	0.490737
ENSG00000196950	SLC39A10	0.000119885	1.46672	0.772727
ENSG00000105963	ADAP1	0.000121208	-1.72551	0.731208
ENSG00000162676	GFI1	0.000121563	-2.01984	0.0727377
ENSG00000161405	IKZF3	0.000125332	-1.40969	0.974479
ENSG00000167549	CORO6	0.000128474	1.83293	0.448895
ENSG00000116337	AMPD2	0.000129952	-1.22238	0.064821
ENSG00000139899	CBLN3	0.00012996	-1.35473	3.92663e-06
ENSG00000158161	EYA3	0.000137934	1.41369	0.929748
ENSG00000169499	PLEKHA2	0.000138419	1.23049	0.000180182
ENSG00000176058	C9orf75	0.000140321	1.54026	0.26592
ENSG00000124191	C20orf100	0.000142351	-2.39297	0.0297912
ENSG00000181826	RELL1	0.000146949	-2.16405	0.114981
ENSG00000129493	HEATR5A	0.000147371	1.60469	0.884419
ENSG00000169957	ZNF768	0.00015084	1.91262	0.700569
ENSG00000237686	AL109615.1	0.000150938	2.20722	0.0149058
ENSG00000185880	TRIM69	0.000153746	-2.39165	0.235983
ENSG00000142039	CCDC97	0.000154344	-1.20051	0.483013
ENSG00000117298	ECE1	0.000154881	4.08328	0.762957
ENSG00000159256	MORC3	0.000157237	1.35539	0.18762
ENSG00000132535	DLG4	0.000158279	-1.97771	0.0665132
ENSG00000072609	CHFR	0.000158603	-1.31771	0.890841
ENSG00000136634	IL10	0.000159229	-5.74369	0.0572598
ENSG00000139624	LASS5	0.000162611	-1.16132	0.02696
ENSG00000141568	FOXK2	0.000162824	1.25025	0.171249
ENSG00000158773	USF1	0.000165566	-1.27815	0.219193
ENSG00000234627	AL359736.3	0.00016573	-2.4006	0.0611346
ENSG00000168016	LBA1	0.000166816	-2.37706	0.320602
ENSG00000196839	ADA	0.000167421	-1.43168	0.0337976
ENSG00000152443	ZNF776	0.000168609	-1.28586	0.00309573
ENSG00000140474	ULK3	0.000170995	1.32478	0.0154036
ENSG00000011258	MBTD1	0.00017172	1.23409	0.0406963
ENSG00000179918	SEPHS2	0.000172341	1.85492	0.6785
ENSG00000143753	DEGS1	0.000173485	1.40681	0.482759
ENSG00000088992	TESC	0.000177381	3.12154	0.0608591
ENSG00000159216	RUNX1	0.000178566	-2.72289	0.714952
ENSG00000130024	PHF10	0.0001825	1.26871	0.469197
ENSG00000143851	PTPN7	0.000182501	1.3634	0.0261245
ENSG00000147677	EIF3H	0.000183764	-1.07911	0.00132744
ENSG00000227184	AC105049.1	0.000184997	-2.79723	0.928341
ENSG00000159479	MED8	0.000186461	-1.23198	0.0286576
ENSG00000169435	RASSF6	0.000187653	-4.09922	0.00174879
ENSG00000008513	ST3GAL1	0.000188305	3.27471	0.993529
ENSG00000227373	AL121983.1	0.000193629	-2.38942	0.421195
ENSG00000211829	TRA@	0.000194866	5.02925	0.979955
ENSG00000011566	MAP4K3	0.000194886	-4.27864	0.455499
ENSG00000132109	TRIM21	0.000204869	-1.37962	0.0133196
ENSG00000114854	TNNC1	0.000206276	1.30023	0.00153037
ENSG00000110851	PRDM4	0.000208093	1.18519	0.469653
ENSG00000167202	TBC1D2B	0.000208408	-1.42912	0.0845798
ENSG00000131089	ARHGEF9	0.00020892	-1.27614	0.103369
ENSG00000073464	CLCN4	0.000209924	5.04289	0.123676
ENSG00000053501	USE1	0.000213227	-1.43418	0.404451
ENSG00000119514	GALNT12	0.000216754	4.4099	0.0393004
ENSG00000196290	NIF3L1	0.000219065	1.28056	0.0212539
ENSG00000124422	USP22	0.000223417	1.2974	0.808216
ENSG00000090565	RAB11FIP3	0.000223552	1.20957	0.198034
ENSG00000151690	MFSD6	0.000225009	-1.33984	0.0033898
ENSG00000168738	C18orf58	0.000225982	-2.91521	0.00155341
ENSG00000142197	DOPEY2	0.000235988	2.55729	0.472664
ENSG00000166704	ZNF606	0.00023849	-1.33034	0.00347261
ENSG00000198556	ZNF789	0.000242544	1.3285	0.0149064
ENSG00000236633	AC092153.2	0.000243221	-6.90406	0.896946
ENSG00000151320	AKAP6	0.000246902	-6.43381	0.107388
ENSG00000232020	AL355296.2	0.000252403	-1.31446	0.746469
ENSG00000183579	ZNRF3	0.000253729	3.09488	0.359103
ENSG00000171940	ZNF217	0.000253915	1.40411	0.295904
ENSG00000121858	TNFSF10	0.0002546	-2.28416	0.0999092
ENSG00000168734	PKIG	0.0002587	3.31675	0.307929
ENSG00000128487	CYTSB	0.000263487	-2.31197	0.259454
ENSG00000170113	NIPA1	0.000264318	1.21149	0.000276433
ENSG00000241484	ARHGAP8	0.00026475	2.12301	0.412214
ENSG00000104774	MAN2B1	0.000266054	-1.24945	0.0385591
ENSG00000111684	U47924.1	0.000270789	-1.14756	0.0174421
ENSG00000238244	GABARAPL3	0.000271888	-3.92448	0.684383
ENSG00000138835	RGS3	0.000273284	1.31871	0.236365
ENSG00000241990	AL121672.2	0.000277313	-4.47375	0.219737
ENSG00000213875	AC005019.2	0.000278259	1.30322	0.0948285
ENSG00000144476	CXCR7	0.000280033	3.51421	0.0125781
ENSG00000103647	CORO2B	0.000283386	2.34355	0.772783
ENSG00000243122	AC016304.1	0.000283534	1.2994	0.00284786
ENSG00000176148	TCP11L1	0.000284	-1.3749	0.160986
ENSG00000237152	AL137880.2	0.000284922	1.68629	0.293108
ENSG00000230373	AC048382.1	0.000291179	1.53173	0.00586628
ENSG00000171984	C20orf196	0.000291288	1.18052	0.0543785
ENSG00000197771	C10orf119	0.000291487	1.3645	0.616704
ENSG00000117009	KMO	0.000291522	-2.39418	0.198375
ENSG00000141576	RNF157	0.000291644	-2.87023	0.14865
ENSG00000160584	AP006216.1	0.000292651	1.55617	0.879402
ENSG00000232884	AF127936.4	0.000293034	4.19763	0.720922
ENSG00000183421	RIPK4	0.00029475	1.59213	0.213338
ENSG00000150093	ITGB1	0.000297092	-2.05377	0.325675
ENSG00000171310	CHST11	0.000299667	-1.45796	0.314416
ENSG00000237988	OR2I1P	0.000301826	1.49153	0.00219987
ENSG00000234478	AL592045.1	0.000303134	1.61725	0.0700468
ENSG00000129347	KRI1	0.000304576	1.21978	0.00112005
ENSG00000130787	HIP1R	0.00030696	2.3085	0.937457
ENSG00000135540	NHSL1	0.000308395	5.32975	0.890066
ENSG00000160803	UBQLN4	0.000311846	1.43068	0.734571
ENSG00000141298	SSH2	0.000311957	1.32289	0.887799
ENSG00000100784	RPS6KA5	0.000315894	3.15878	0.244043
ENSG00000072694	FCGR2B	0.000321638	-1.66104	0.501751
ENSG00000196189	SEMA4A	0.000322793	-1.64568	0.570551
ENSG00000151743	AMN1	0.000324391	1.28609	0.321409
ENSG00000033100	CSGLCA-T	0.000324622	-1.3895	0.742504
ENSG00000150961	SEC24D	0.000326158	-1.49888	0.683124
ENSG00000115756	HPCAL1	0.000328824	1.91063	0.140966
ENSG00000084652	TXLNA	0.000329978	-1.08915	0.106206
ENSG00000204410	MSH5	0.000330492	1.4176	0.0419413
ENSG00000158669	AGPAT6	0.000332681	-1.12295	0.0879856
ENSG00000135709	KIAA0513	0.000332981	-2.19443	0.792915
ENSG00000012660	ELOVL5	0.000333235	1.44092	0.719324
ENSG00000198952	SMG5	0.000334415	-1.12438	0.000310543
ENSG00000206503	HLA-A	0.000335377	-1.19711	0.00879115
ENSG00000188211	AC124798.1	0.000335462	-4.05106	0.589495
ENSG00000224478	AL356417.1	0.000336721	2.55172	0.210518
ENSG00000068079	IFI35	0.000337469	-1.51748	0.42367
ENSG00000105866	SP4	0.000342058	1.67994	0.151142
ENSG00000104219	ZDHHC2	0.000342808	1.3052	0.353552
ENSG00000008283	CYB561	0.000343402	-2.17913	0.0328453
ENSG00000196323	ZBTB44	0.000343706	1.47315	0.138277
ENSG00000136250	AOAH	0.000345718	5.19612	0.200104
ENSG00000237854	AC145343.1	0.000347162	3.25177	0.0853008
ENSG00000107863	ARHGAP21	0.000348756	2.79106	0.766321
ENSG00000229715	EEF1DP3	0.00034941	1.89605	0.381569
ENSG00000237931	AL391259.1	0.000351124	1.70775	0.371379
ENSG00000170266	GLB1	0.000351605	-1.31457	0.210106
ENSG00000108984	MAP2K6	0.000352182	-1.90074	0.716444
ENSG00000111962	UST	0.000360027	4.55098	0.158465
ENSG00000235062	AC007050.2	0.000362317	1.78437	0.000244994
ENSG00000132199	ENOSF1	0.000364295	1.31632	0.854719
ENSG00000159720	ATP6V0D1	0.000367679	-1.35829	0.839419
ENSG00000102755	FLT1	0.00037259	-2.25009	0.0997005
ENSG00000168010	ATG16L2	0.000375378	1.39116	0.660811
ENSG00000116852	KIF21B	0.000378566	1.64476	0.0567422
ENSG00000169738	DCXR	0.000383371	1.24351	0.0813599
ENSG00000099821	POLRMT	0.000384476	1.24246	0.0244137
ENSG00000086619	ERO1LB	0.000389862	-1.98915	0.095509
ENSG00000239961	LILRA4	0.000393041	5.15103	0.124779
ENSG00000115977	AAK1	0.000397231	-1.61337	0.369362
ENSG00000120686	UFM1	0.000398508	-1.25673	0.439096
ENSG00000187792	ZNF70	0.000399394	-1.38706	0.199951
ENSG00000171488	LRRC8C	0.000404148	1.65046	0.0210076
ENSG00000151689	INPP1	0.000408918	-2.00924	0.0574115
ENSG00000132669	RIN2	0.00041151	4.06141	0.311693
ENSG00000215784	FAM72D	0.000413389	1.30673	0.788233
ENSG00000005893	LAMP2	0.000413937	-1.21332	0.0104772
ENSG00000108433	GOSR2	0.000417383	-1.26499	0.266441
ENSG00000232866	CR848007.10	0.00042418	-1.66577	0.0308506
ENSG00000105677	TMEM147	0.000424466	1.28694	0.00190328
ENSG00000099256	PRTFDC1	0.000424843	5.02607	0.806691
ENSG00000152778	IFIT5	0.000425581	-1.35132	0.0152259
ENSG00000213205	RP11-310F12.1	0.000426593	1.94223	0.261891
ENSG00000214611	AC142384.1	0.000428275	1.47865	0.0383008
ENSG00000160588	MPZL3	0.000432101	1.86852	0.203387
ENSG00000101160	CTSZ	0.000436304	-1.44936	0.062655
ENSG00000168765	GSTM4	0.000439068	-1.30622	0.00512719
ENSG00000133805	AMPD3	0.000440661	-2.18185	0.572573
ENSG00000182909	LENG9	0.00044078	1.53233	0.0296371
ENSG00000198855	FICD	0.000441844	-1.63474	0.0593431
ENSG00000137101	CD72	0.000445752	-2.90655	0.414478
ENSG00000137434	C6orf52	0.000449104	-1.64314	0.18145
ENSG00000108262	GIT1	0.00044913	1.46256	0.293044
ENSG00000100425	BRD1	0.000450035	1.19599	0.771031
ENSG00000128309	MPST	0.000456482	1.38207	0.0756047
ENSG00000197635	DPP4	0.000458402	3.41619	0.119746
ENSG00000113282	CLINT1	0.000458549	1.75142	0.716205
ENSG00000120314	WDR55	0.000459471	-1.12819	0.06296
ENSG00000164983	TMEM65	0.000472911	2.89104	0.0293108
ENSG00000229751	AC044781.1	0.000473813	2.40329	0.392331
ENSG00000106829	TLE4	0.000474462	1.8171	0.857241
ENSG00000186187	ZNRF1	0.000478947	-1.70406	0.0563207
ENSG00000142224	IL19	0.000481441	-3.21332	0.0046626
ENSG00000089692	LAG3	0.000481518	-3.63461	0.146487
ENSG00000085185	BCORL1	0.000484626	1.5406	0.914799
ENSG00000162407	PPAP2B	0.000490727	3.72345	0.160707
ENSG00000135845	PIGC	0.000493081	-1.50607	0.063713
ENSG00000175643	C16orf75	0.000493223	1.35403	0.0138778
ENSG00000212864	RNF208	0.000493323	4.48293	0.650665
ENSG00000143641	GALNT2	0.000496859	-1.42521	0.875204
ENSG00000050820	BCAR1	0.000497383	-1.74188	0.0526237
ENSG00000115241	PPM1G	0.000502117	1.08454	0.210984
ENSG00000142453	CARM1	0.000505222	1.20268	0.159163
ENSG00000013288	MAN2B2	0.000513028	-1.26167	0.000800806
ENSG00000196182	STK40	0.000514508	-1.22612	0.749544
ENSG00000216809	AL589993.1	0.000516381	-1.34801	0.0663198
ENSG00000225098	AP000354.3	0.000525316	1.7928	0.241917
ENSG00000102178	UBL4A	0.000526748	1.29641	0.440777
ENSG00000242247	ARFGAP3	0.000533284	-1.22132	0.0286224
ENSG00000117593	DARS2	0.000536859	1.29953	0.716386
ENSG00000100592	DAAM1	0.000538018	1.85175	0.431671
ENSG00000160194	NDUFV3	0.000538853	1.17003	0.000147585
ENSG00000184090	TMEM75	0.000539214	4.18842	0.0212516
ENSG00000089902	RCOR1	0.000541026	1.51848	0.251614
ENSG00000138674	SEC31A	0.000544938	-1.27354	0.188381
ENSG00000112394	SLC16A10	0.000544948	-4.33788	0.633798
ENSG00000196152	ZNF79	0.000546858	-1.29297	0.0635449
ENSG00000165028	NIPSNAP3B	0.00054776	2.66461	0.625584
ENSG00000197381	ADARB1	0.000548885	6.4877	0.530154
ENSG00000184988	TMEM106A	0.000553079	-1.38642	0.00166123
ENSG00000140563	MCTP2	0.000554129	-1.77474	0.76462
ENSG00000087842	PIR	0.00055438	-1.43704	3.95918e-05
ENSG00000179958	DCTPP1	0.000557209	1.474	0.886794
ENSG00000149428	HYOU1	0.000559999	-1.39289	0.0170975
ENSG00000137124	ALDH1B1	0.00056053	1.39859	0.266508
ENSG00000229321	AC008269.1	0.000561324	-2.45822	0.479033
ENSG00000234663	AC013473.1	0.000565481	-2.30915	0.578392
ENSG00000109062	SLC9A3R1	0.000566218	1.52975	0.156387
ENSG00000237276	C1orf224	0.000566624	-1.93207	0.121541
ENSG00000198756	GLT25D2	0.00057432	2.46684	0.3504
ENSG00000172716	SLFN11	0.000575427	2.92519	0.43096
ENSG00000104894	CD37	0.000592659	-1.52845	0.186172
ENSG00000234211	AL451067.4	0.000592787	-2.47891	0.0369853
ENSG00000144711	IQSEC1	0.000594582	-1.31364	0.0846794
ENSG00000089723	OTUB2	0.000597404	2.09622	0.0685702
ENSG00000213997	RP1-71L16.1	0.00060225	-1.47634	0.814922
ENSG00000151773	CCDC122	0.000605049	-2.03596	0.0195432
ENSG00000180867	PDIA3P	0.000605925	-1.16546	0.0248765
ENSG00000107679	PLEKHA1	0.000607913	-3.93414	0.135285
ENSG00000159023	EPB41	0.000616617	2.62426	0.698242
ENSG00000186654	PRR5	0.000618299	2.16685	0.475873
ENSG00000102218	RP2	0.000623861	1.74985	0.708464
ENSG00000205755	CRLF2	0.000627347	7.92419	0.321593
ENSG00000132912	DCTN4	0.000629179	-1.21763	0.00788242
ENSG00000125954	FNTB	0.000648668	-1.21001	0.438664
ENSG00000198873	GRK5	0.000650626	-1.84651	0.109215
ENSG00000214711	CAPN14	0.0006522	2.75598	0.6927
ENSG00000142945	KIF2C	0.000656105	1.18631	0.25373
ENSG00000008256	CYTH3	0.000659534	6.92486	0.476623
ENSG00000196214	ZNF766	0.000665911	-1.12808	0.0170602
ENSG00000076706	MCAM	0.00067394	6.36835	0.817243
ENSG00000100068	LRP5L	0.000685463	1.53291	0.103074
ENSG00000146376	ARHGAP18	0.000693136	1.59625	0.0948612
ENSG00000225151	AC103965.1	0.000700647	1.44002	0.390225
ENSG00000100284	TOM1	0.000704188	1.97344	0.771712
ENSG00000179899	PHC1B	0.000712991	-3.63722	0.196229
ENSG00000134138	MEIS2	0.000713365	6.53527	0.0505431
ENSG00000125869	C20orf103	0.000713796	-13.2685	0.234365
ENSG00000169710	FASN	0.000718657	1.30683	0.74155
ENSG00000121966	CXCR4	0.000722528	5.50754	0.607023
ENSG00000105216	LSM14A	0.000725577	1.14232	0.0050272
ENSG00000125843	C20orf29	0.000729082	-1.32214	0.101896
ENSG00000131242	RAB11FIP4	0.000731405	1.84975	0.561497
ENSG00000156500	FAM122C	0.00073656	-1.20882	0.184048
ENSG00000119777	TMEM214	0.0007376	-1.1552	0.017283
ENSG00000196072	BLOC1S2	0.000738165	-1.25183	0.986725
ENSG00000197858	GPAA1	0.000739129	1.09704	0.00867631
ENSG00000188242	AC010442.2	0.000739166	1.24596	0.0353062
ENSG00000108278	ZNHIT3	0.000740713	1.2033	0.0695652
ENSG00000179051	RCC2	0.000741186	1.21051	0.0957027
ENSG00000140479	PCSK6	0.000741511	-4.87046	0.0497306
ENSG00000179240	AP002360.2	0.000741889	1.62057	0.452837
ENSG00000134461	ANKRD16	0.000742001	1.64848	0.901737
ENSG00000131142	CCL25	0.000742025	-2.72545	0.226538
ENSG00000231769	AL035701.1	0.000743768	-1.76543	0.59175
ENSG00000100228	RAB36	0.000744604	1.58338	0.0795663
ENSG00000170852	KBTBD2	0.000745117	1.17691	0.553986
ENSG00000124201	ZNFX1	0.000745673	-1.19064	0.00852268
ENSG00000236116	AC064853.1	0.000745717	-2.67289	0.0255771
ENSG00000216775	AL109918.2	0.000750913	-3.54537	0.00118634
ENSG00000186594	C17orf91	0.000752997	-2.13398	0.183845
ENSG00000106689	LHX2	0.000758126	4.44278	0.321132
ENSG00000233940	AL607089.1	0.000759859	2.64105	0.17698
ENSG00000141569	TRIM65	0.00076775	1.37755	0.524802
ENSG00000175003	SLC22A1	0.000773986	-1.48155	0.0128068
ENSG00000164985	PSIP1	0.000777069	1.44051	0.168422
ENSG00000002586	CD99	0.000778877	1.34712	0.012775
ENSG00000240888	AC131210.3	0.000779023	-1.87633	0.704703
ENSG00000236137	AL445231.1	0.000779151	1.60198	0.0319423
ENSG00000001629	ANKIB1	0.000783943	-1.25953	0.0687542
ENSG00000102466	FGF14	0.000785578	2.49658	0.608035
ENSG00000179630	C13orf31	0.000787692	-2.05653	0.000263531
ENSG00000105854	PON2	0.000789037	4.55695	0.0535842
ENSG00000233616	AL359636.1	0.000796877	2.48308	0.240446
ENSG00000233404	AC005035.1	0.000801205	5.51978	0.332321
ENSG00000121964	GTDC1	0.00080571	-1.41479	0.124473
ENSG00000109654	TRIM2	0.000805948	-2.75482	0.688934
ENSG00000176024	ZNF613	0.000806984	-1.21391	0.120139
ENSG00000138378	STAT4	0.000807081	5.14146	0.0195443
ENSG00000133895	MEN1	0.000815065	1.18575	0.0607597
ENSG00000180035	ZNF48	0.000816695	1.32625	0.992203
ENSG00000138942	RNF185	0.000827485	-1.1314	0.186474
ENSG00000224220	AC104699.2	0.000828407	-2.01253	0.885806
ENSG00000164691	TAGAP	0.000828714	5.13358	0.697015
ENSG00000213462	ERV3	0.000832413	-1.55078	0.598472
ENSG00000116830	TTF2	0.000839161	1.38803	0.333159
ENSG00000114030	KPNA1	0.000840451	1.1701	0.0785562
ENSG00000198542	ITGBL1	0.000844358	4.62515	0.0199875
ENSG00000175354	PTPN2	0.000845189	1.25272	0.0732854
ENSG00000140006	WDR89	0.000845935	1.38623	0.423046
ENSG00000197214	RP11-520B13.1	0.000848083	1.98916	0.435346
ENSG00000163141	BNIPL	0.000853851	1.44744	0.719676
ENSG00000166387	PPFIBP2	0.000857101	-1.47873	0.154
ENSG00000101079	NDRG3	0.000857206	1.25322	0.0757669
ENSG00000070759	TESK2	0.000860491	-2.18055	0.912153
ENSG00000154839	C18orf24	0.000861781	1.37266	0.120143
ENSG00000231951	AC004837.2	0.000862973	-1.39802	0.477246
ENSG00000155719	OTOA	0.000872205	1.47835	0.0566757
ENSG00000137822	TUBGCP4	0.000876248	1.23258	0.17889
ENSG00000121057	AKAP1	0.000879685	1.39833	0.0992438
ENSG00000138685	FGF2	0.000879817	-3.31703	0.00125352
ENSG00000239900	ADSL	0.000882928	1.31326	0.160256
ENSG00000176973	FAM89B	0.0008847	-1.25655	0.0201393
ENSG00000178403	NEUROG2	0.000887177	-1.94804	0.179128
ENSG00000174749	C4orf32	0.000896602	-2.18921	0.840511
ENSG00000175106	FAM18B2	0.000900246	-1.84498	0.125181
ENSG00000164659	KIAA1324L	0.00091177	-4.02822	0.020687
ENSG00000125089	SH3TC1	0.000927529	-1.71961	0.0836696
ENSG00000160219	GAB3	0.000930193	-2.36879	0.033588
ENSG00000104447	TRPS1	0.000930705	-11.0897	0.52778
ENSG00000075240	GRAMD4	0.000934141	1.94779	0.451702
ENSG00000086300	SNX10	0.000947589	1.61441	0.449414
ENSG00000137522	RNF121	0.000949208	-1.20573	0.101545
ENSG00000213121	AC107033.1	0.000950038	-1.31439	0.0751759
ENSG00000137078	SIT1	0.000950911	-1.73878	0.544154
ENSG00000213625	LEPROT	0.000951869	-1.17203	0.00919256
ENSG00000244753	AC015908.5	0.000956692	1.69655	0.66707
ENSG00000071054	MAP4K4	0.000959869	4.17557	0.374373
ENSG00000181991	MRPS11	0.000964323	-1.17941	0.492949
ENSG00000105426	PTPRS	0.000965486	3.61843	0.238148
ENSG00000002834	LASP1	0.000966536	-1.25633	0.852597
ENSG00000227740	AL513329.1	0.000967548	-2.00957	0.00582933
ENSG00000165929	TC2N	0.000969688	-4.05053	0.0350324
ENSG00000122707	RECK	0.000972863	-2.94012	0.279231
ENSG00000204371	EHMT2	0.000976054	1.24488	0.675293
ENSG00000236352	AC005220.2	0.000982269	2.93229	0.353752
ENSG00000184669	AC116533.1	0.000982885	-2.33388	0.837355
ENSG00000012124	CD22	0.000986318	1.73609	0.60988
ENSG00000237214	AL080243.2	0.000987822	-1.14398	0.0515207
ENSG00000102580	DNAJC3	0.000992661	-1.33028	0.0648666
ENSG00000169245	CXCL10	0.000995792	-7.89473	0.252632
ENSG00000205403	CFI	0.000998003	1.29754	0.0342444
ENSG00000147316	MCPH1	0.000998086	-1.36118	0.282581
ENSG00000174669	SLC29A2	0.00100033	1.4763	0.102652
ENSG00000173852	DPY19L1	0.00100208	1.76409	0.0964731
ENSG00000170688	OR5E1P	0.00100289	2.58824	0.0263613
ENSG00000167034	NKX3-1	0.00100384	2.93092	0.513682
ENSG00000170684	ZNF296	0.00100498	-1.3428	0.168411
ENSG00000114861	FOXP1	0.00101028	3.08586	0.14474
ENSG00000072858	SIDT1	0.00101113	-1.39855	0.302566
ENSG00000126107	HECTD3	0.00101434	-1.31307	0.440136
ENSG00000149930	TAOK2	0.00101748	-1.13487	0.109596
ENSG00000169084	DHRSX	0.00101786	-1.24974	0.00432586
ENSG00000230812	AL592431.4	0.00101936	-2.41937	0.127484
ENSG00000242387	AL138726.1	0.00101998	1.17604	0.695577
ENSG00000166839	ANKDD1A	0.0010479	-1.34913	1.50006e-05
ENSG00000072818	ACAP1	0.00105613	-1.22831	0.998635
ENSG00000204389	HSPA1A	0.00106785	3.22756	0.103346
ENSG00000156711	MAPK13	0.00107383	2.97041	0.770834
ENSG00000125899	C20orf187	0.00107421	-1.5839	0.00342826
ENSG00000163923	RPL39L	0.00107448	1.72699	0.649179
ENSG00000114544	SLC41A3	0.00107568	-1.31642	0.244537
ENSG00000110092	CCND1	0.00107681	-2.15721	0.00165672
ENSG00000133731	IMPA1	0.00108148	-1.1945	0.500528
ENSG00000135506	OS9	0.00109039	-1.33314	0.12816
ENSG00000167136	ENDOG	0.00109902	1.47598	0.257799
ENSG00000027847	B4GALT7	0.00111221	-1.21227	0.878635
ENSG00000144749	LRIG1	0.00112169	2.16127	0.438046
ENSG00000204396	C6orf27	0.00112273	1.45038	0.707968
ENSG00000148158	SNX30	0.00112828	-2.31504	0.936691
ENSG00000002919	SNX11	0.00113726	-1.25313	0.101102
ENSG00000223759	AL358813.10	0.00113768	-1.42532	0.0819857
ENSG00000134324	LPIN1	0.00114108	2.99251	0.703101
ENSG00000131788	PIAS3	0.00114973	-1.21966	0.382546
ENSG00000204116	CHIC1	0.00115063	-1.3492	0.48628
ENSG00000174516	PELI3	0.00115119	2.31099	0.669726
ENSG00000139112	GABARAPL3	0.00115257	-4.3289	0.313005
ENSG00000106683	LIMK1	0.00115366	-1.38122	0.373999
ENSG00000215298	AC051642.1	0.00115724	3.45637	0.133852
ENSG00000224359	AL358176.1	0.00115954	-1.41291	0.223658
ENSG00000140386	SCAPER	0.00116089	-1.54382	0.0958519
ENSG00000203632	AC007690.2	0.00116395	2.33252	0.157976
ENSG00000166503	AC024270.1	0.00116925	-4.90159	0.596383
ENSG00000196154	S100A4	0.00117664	-1.67485	0.000643985
ENSG00000136783	NIPSNAP3A	0.00119005	1.33688	0.0246932
ENSG00000149150	SLC43A1	0.00119034	1.64099	0.458405
ENSG00000174418	RP11-165M6.1	0.00119321	2.0504	0.224979
ENSG00000184319	RPL23AP82	0.00119447	1.53056	0.0538049
ENSG00000169129	AFAP1L2	0.00119787	-2.0032	0.305751
ENSG00000001460	C1orf201	0.0012023	-2.15838	0.837852
ENSG00000159763	PIP	0.00122029	1.45845	0.0343624
ENSG00000226004	AL591468.1	0.00122387	-1.52909	0.363891
ENSG00000107798	LIPA	0.0012273	-1.35736	0.422433
ENSG00000240979	AL353813.1	0.00123451	2.47363	0.321502
ENSG00000143384	MCL1	0.00123812	-1.40402	0.4777
ENSG00000205502	FAM148B	0.00125727	1.90177	0.493447
ENSG00000138801	PAPSS1	0.00126068	-1.2699	0.805625
ENSG00000143870	PDIA6	0.00126787	-1.18137	0.0760609
ENSG00000136044	APPL2	0.00127021	1.22397	0.014086
ENSG00000143164	IQWD1	0.00127088	-1.22823	0.25665
ENSG00000117228	GBP1	0.00127497	-2.01583	0.25557
ENSG00000167778	SPRYD3	0.00127853	-1.17524	0.000816081
ENSG00000162482	AKR7A3	0.00128043	1.24024	0.0419409
ENSG00000056345	ITGB3	0.00128572	6.59631	0.658898
ENSG00000226757	AC079341.1	0.00129507	2.37179	0.200974
ENSG00000165813	C10orf118	0.00129749	-1.50031	0.583331
ENSG00000165406	MARCH8	0.00130201	-1.54265	0.363475
ENSG00000223768	BX322557.2	0.00130671	1.81534	0.0157599
ENSG00000178718	RPP25	0.00130732	1.95983	0.773119
ENSG00000049656	CLPTM1L	0.00130838	1.51449	0.145928
ENSG00000183605	SFXN4	0.00131162	1.11479	0.00547026
ENSG00000168961	LGALS9	0.00131391	-1.59829	0.438168
ENSG00000227760	AC091544.1	0.00131823	-1.51963	0.864659
ENSG00000197355	UAP1L1	0.00132077	1.42965	0.822467
ENSG00000166579	NDEL1	0.00132619	-1.20747	0.884057
ENSG00000158796	DEDD	0.00132797	-1.12057	0.0938867
ENSG00000153250	RBMS1	0.00132867	-2.38954	0.763352
ENSG00000166532	AC092490.2	0.00133249	-2.86623	0.0158142
ENSG00000061676	NCKAP1	0.00133334	-4.99528	0.227166
ENSG00000033030	ZCCHC8	0.00133369	1.21083	0.213317
ENSG00000177688	SUMO4	0.00133657	1.41334	0.165247
ENSG00000196363	WDR5	0.00133692	1.35307	0.367788
ENSG00000178631	AC097103.1	0.00133755	-1.12205	0.0555252
ENSG00000148153	C9orf80	0.00134605	-1.22161	0.0258633
ENSG00000108175	ZMIZ1	0.00134985	2.43056	0.211747
ENSG00000176177	ENTHD1	0.00135048	3.75939	0.317113
ENSG00000233502	AC104794.2	0.00135101	-1.89619	0.0882539
ENSG00000117682	DHDDS	0.00135283	-1.2256	0.316327
ENSG00000086712	CXorf15	0.00136001	1.18168	0.170095
ENSG00000168404	MLKL	0.00138415	-1.31372	0.00324473
ENSG00000178878	APOLD1	0.0013913	1.637	0.00284041
ENSG00000169925	BRD3	0.00139206	1.27016	0.19476
ENSG00000177565	TBL1XR1	0.00139266	1.39037	0.882813
ENSG00000100347	SAMM50	0.00139579	1.11971	0.103456
ENSG00000168818	STX18	0.00139593	-1.16738	0.0155218
ENSG00000136156	ITM2B	0.00140108	-2.0247	0.26076
ENSG00000188895	MSL1	0.00140497	1.21331	0.743189
ENSG00000173065	C17orf63	0.00141245	1.3123	0.168768
ENSG00000168301	KCTD6	0.00141452	1.71662	0.590629
ENSG00000010030	ETV7	0.00141745	-2.87393	0.333477
ENSG00000228778	AL513542.1	0.00142441	-1.55546	0.283165
ENSG00000002549	LAP3	0.00142535	-1.20145	0.00314533
ENSG00000204267	TAP2	0.00142938	-1.33719	0.585889
ENSG00000135862	LAMC1	0.00143168	1.43145	0.0141337
ENSG00000159231	CBR3	0.00143803	1.58114	0.68477
ENSG00000187922	LCN10	0.00144118	1.87192	0.821491
ENSG00000075275	CELSR1	0.00144469	2.5123	0.929238
ENSG00000114450	GNB4	0.00144839	-3.78054	0.650212
ENSG00000125247	TMTC4	0.00144928	1.30235	0.00166293
ENSG00000164300	SERINC5	0.00144936	2.15946	0.154741
ENSG00000121749	TBC1D15	0.00144974	1.11055	0.0626532
ENSG00000147454	SLC25A37	0.00145023	1.74216	0.655769
ENSG00000100147	CCDC134	0.00145146	-1.31281	0.0156797
ENSG00000119547	ONECUT2	0.00146066	8.50223	0.103749
ENSG00000110719	TCIRG1	0.00146188	-1.27219	0.0487555
ENSG00000242088	AC090602.1	0.00147092	1.54526	0.0576878
ENSG00000181191	PJA1	0.00147362	1.38285	0.898226
ENSG00000142733	MAP3K6	0.00148151	1.48107	0.676508
ENSG00000171916	LGALS9C	0.00148245	-1.8323	0.0161988
ENSG00000164209	SLC25A46	0.00148621	-1.19545	0.184648
ENSG00000228938	RP11-478K7.1	0.00148982	1.64342	0.0284619
ENSG00000047249	ATP6V1H	0.00149101	-1.15522	0.00549109
ENSG00000169255	B3GALNT1	0.00149151	-8.26248	0.278019
ENSG00000166037	CEP57	0.00149663	1.17381	0.334322
ENSG00000198805	NP	0.00150059	1.42174	0.0722954
ENSG00000231306	AC051642.2	0.00150611	3.49415	0.466489
ENSG00000115415	STAT1	0.00150673	-1.39488	0.0333014
ENSG00000235194	AL049829.1	0.00150768	1.31476	0.596583
ENSG00000232053	AC078845.1	0.00151362	2.02413	0.317841
ENSG00000141526	SLC16A3	0.00151527	1.5268	0.271452
ENSG00000111335	OAS2	0.00151773	-1.22218	0.0128972
ENSG00000176102	CSTF3	0.00151866	1.21114	0.361006
ENSG00000081320	STK17B	0.00152216	1.86365	0.636223
ENSG00000154222	CC2D1B	0.00153117	-1.16809	0.0437731
ENSG00000111860	C6orf204	0.00153155	-1.75028	0.307912
ENSG00000197249	SERPINA1	0.00153295	-1.93909	0.0332133
ENSG00000138172	CALHM2	0.00153499	-1.50068	0.192156
ENSG00000164649	CDCA7L	0.00153564	1.56636	0.582775
ENSG00000134970	TMED7	0.00153939	-1.38313	0.286995
ENSG00000232870	AC091810.1	0.00153955	2.18997	0.0632402
ENSG00000135956	TMEM127	0.00154004	-1.10833	0.00579572
ENSG00000139182	CLSTN3	0.00154462	-1.28909	0.0403016
ENSG00000184898	RBM43	0.00154535	-1.60336	0.0569193
ENSG00000131115	ZNF227	0.00154554	-1.23452	0.824595
ENSG00000231422	AL139821.2	0.0015497	1.57322	0.208757
ENSG00000144597	EAF1	0.00155053	-1.10284	0.00525531
ENSG00000023902	PLEKHO1	0.00155078	-1.27586	0.340456
ENSG00000213566	AL136038.2	0.0015548	1.52418	0.189873
ENSG00000139508	SLC46A3	0.0015552	-1.80152	0.206961
ENSG00000102401	ARMCX3	0.00155609	-1.28039	0.0374888
ENSG00000111052	LIN7A	0.00155846	-5.99505	0.00420609
ENSG00000079931	MOXD1	0.00156489	-4.33034	0.532555
ENSG00000234883	MIR155HG	0.0015649	-1.95998	0.190153
ENSG00000142794	NBPF3	0.00157885	1.67592	0.000252006
ENSG00000178104	PDE4DIP	0.00157928	-1.25296	0.610774
ENSG00000243813	AC078857.1	0.00158101	2.72571	0.838925
ENSG00000149582	TMEM25	0.00158252	1.57193	0.239273
ENSG00000145782	ATG12	0.00158399	-1.29789	0.122945
ENSG00000113231	PDE8B	0.00159116	1.31174	0.329912
ENSG00000187091	PLCD1	0.00159598	-1.45189	0.105629
ENSG00000023608	SNAPC1	0.00159716	1.36871	0.472543
ENSG00000005844	ITGAL	0.00160876	2.46039	0.524573
ENSG00000078043	PIAS2	0.00161408	-1.2628	0.0385983
ENSG00000111540	RAB5B	0.00161422	-1.27548	0.212514
ENSG00000231090	AL672061.1	0.00163069	1.65876	0.508212
ENSG00000178075	GRAMD1C	0.00163511	3.61977	0.0636087
ENSG00000125848	FLRT3	0.00163921	10.0362	0.981543
ENSG00000219445	AC019155.4	0.0016397	-5.3481	0.704879
ENSG00000237206	AL591587.1	0.00164441	1.25006	0.945936
ENSG00000043143	PHF15	0.00165044	-1.30603	0.00325793
ENSG00000138190	EXOC6	0.00165119	2.15912	0.739206
ENSG00000005238	KIAA1539	0.00165171	-1.50416	0.470518
ENSG00000058056	USP13	0.00165382	1.3909	0.322529
ENSG00000223960	AC009948.2	0.00165884	-1.37219	0.0146168
ENSG00000130303	BST2	0.00166299	-1.31085	0.00822171
ENSG00000141854	AC022098.1	0.00166649	2.14253	0.602207
ENSG00000070081	NUCB2	0.00167303	-1.72466	0.0130796
ENSG00000163053	SLC16A14	0.00167381	4.41189	0.1218
ENSG00000235166	AL121826.1	0.00167495	1.90111	0.0442659
ENSG00000218617	AL121949.1	0.00167681	-1.67089	0.0659215
ENSG00000186193	C9orf140	0.00167995	1.48116	0.586116
ENSG00000135318	NT5E	0.00168795	3.53068	0.0175306
ENSG00000172667	ZMAT3	0.00170031	-1.6129	0.0301591
ENSG00000168824	AC110814.1	0.00170083	-2.50071	0.00864813
ENSG00000166024	C10orf28	0.00170146	1.2335	0.298788
ENSG00000112149	CD83	0.00170395	1.90325	0.143279
ENSG00000164307	ERAP1	0.00171017	-1.16653	7.50183e-05
ENSG00000184575	XPOT	0.00171044	1.15064	0.912326
ENSG00000081665	AC011477.2	0.00171362	-1.89847	0.155474
ENSG00000230614	AC073958.1	0.00171789	-1.33353	0.599649
ENSG00000134440	NARS	0.0017179	1.13408	0.506138
ENSG00000156017	C9orf41	0.00172035	1.26589	0.772576
ENSG00000171298	GAA	0.0017233	1.47186	0.180349
ENSG00000091651	ORC6L	0.0017295	1.20065	0.0176018
ENSG00000188171	ZNF626	0.00173347	-2.14944	0.0395759
ENSG00000184348	HIST1H2AK	0.00173363	1.53187	0.698444
ENSG00000162777	DENND2D	0.00173525	1.93613	0.010276
ENSG00000218418	AL591135.1	0.0017388	3.00002	0.617243
ENSG00000189266	PNRC2	0.0017472	-1.12999	0.0133975
ENSG00000121848	RNF115	0.00176334	-1.16879	0.335938
ENSG00000174010	KLHL15	0.00176621	-1.37679	0.545746
ENSG00000183060	LYSMD4	0.00176925	-1.32938	0.141656
ENSG00000178458	HIST1H3G	0.00177246	1.20889	0.586475
ENSG00000173825	TIGD3	0.00177552	1.54744	0.00189687
ENSG00000228727	C6orf26	0.00178124	1.40025	0.0843508
ENSG00000204511	MCCD1	0.0017817	-2.28561	0.21529
ENSG00000148730	EIF4EBP2	0.00178334	1.12967	0.0128246
ENSG00000179455	MKRN3	0.00178629	1.90096	0.575864
ENSG00000144655	CSRNP1	0.00178644	-1.48264	0.0608578
ENSG00000232098	AC012313.2	0.00179697	1.28771	0.00578124
ENSG00000242986	AC009510.1	0.00179766	1.46799	0.0289009
ENSG00000143545	RAB13	0.001819	-1.87114	0.0272214
ENSG00000137420	AL441883.1	0.00182213	1.42879	0.893646
ENSG00000125741	OPA3	0.00182428	-1.10074	0.150247
ENSG00000178105	DDX10	0.00182784	1.2393	0.767254
ENSG00000140451	PIF1	0.00182918	1.27569	0.205454
ENSG00000181929	PRKAG1	0.00183314	-1.16134	0.0418062
ENSG00000189014	FAM35B2	0.00183508	-1.68326	0.98731
ENSG00000163956	LRPAP1	0.00183711	-1.17474	0.781434
ENSG00000117262	GPR89A	0.00184456	-2.21103	0.248916
ENSG00000007237	GAS7	0.00184762	-4.70982	0.551383
ENSG00000001461	NIPAL3	0.00185518	-1.59241	0.441037
ENSG00000101444	AHCY	0.00185948	1.19929	0.147978
ENSG00000110958	PTGES3	0.00186559	1.24628	0.816529
ENSG00000115561	VPS24	0.00186944	-1.16646	0.333593
ENSG00000226349	AC099066.2	0.00187122	1.85291	0.0769782
ENSG00000168394	TAP1	0.0018713	-1.35484	0.142232
ENSG00000218305	AC006024.2	0.00187623	1.22337	0.369759
ENSG00000188266	AGPHD1	0.00187945	-1.9727	0.0804724
ENSG00000185551	NR2F2	0.00188619	7.73471	0.0122139
ENSG00000108091	CCDC6	0.00188655	-1.40981	0.460428
ENSG00000233785	AC131011.2	0.0018935	2.07472	0.00634008
ENSG00000139178	C1RL	0.00190048	-1.55779	0.915682
ENSG00000163545	NUAK2	0.00190625	1.96497	0.0333597
ENSG00000205726	ITSN1	0.00190905	1.66374	0.330107
ENSG00000213762	ZNF134	0.00190941	-1.37963	0.058184
ENSG00000146535	GNA12	0.00191833	1.32127	0.202002
ENSG00000234927	AC006976.1	0.00191923	1.69544	0.0556063
ENSG00000166086	JAM3	0.00192272	-2.64996	0.414567
ENSG00000051596	THOC3	0.00192569	1.22697	9.19758e-06
ENSG00000011523	CEP68	0.00192902	1.66182	0.527957
ENSG00000197409	HIST1H3D	0.00193227	1.16715	0.567036
ENSG00000161326	DUSP14	0.00194477	1.3251	0.000601399
ENSG00000171617	ENC1	0.00195007	-1.90832	0.0106542
ENSG00000158769	F11R	0.00195221	-1.93136	0.0604859
ENSG00000074266	EED	0.00195651	-1.10806	0.00440296
ENSG00000233719	AC010186.2	0.00196269	1.49023	0.595093
ENSG00000218902	PTMAP3	0.00197814	1.24104	0.000629521
ENSG00000173276	ZNF295	0.00197889	-1.33074	0.723605
ENSG00000007264	MATK	0.00197992	2.7975	0.731659
ENSG00000117791	MOSC2	0.00200046	5.05895	0.289502
ENSG00000006451	RALA	0.00200653	1.29431	0.4591
ENSG00000145284	SCD5	0.00200938	-2.00631	0.104319
ENSG00000178026	C22orf36	0.00201098	1.49285	0.647227
ENSG00000236645	AP006587.1	0.00201467	1.50954	0.788131
ENSG00000043462	LCP2	0.00201594	1.83767	0.0119883
ENSG00000170469	AC135457.3	0.00201629	1.20723	0.00427576
ENSG00000220517	AL160400.1	0.00201957	1.87	0.363836
ENSG00000215403	LL22NC01-81G9.1	0.00201966	2.04662	0.317786
ENSG00000160932	LY6E	0.00202205	-1.4911	0.0156675
ENSG00000140931	CMTM3	0.00202833	2.24438	0.0769873
ENSG00000136059	VILL	0.00203837	-1.20772	0.617543
ENSG00000157152	SYN2	0.00205864	-1.76801	0.296679
ENSG00000204388	HSPA1B	0.0020651	2.54114	0.254986
ENSG00000100281	HMGXB4	0.00207079	1.32833	0.820237
ENSG00000135048	TMEM2	0.00207643	-4.72433	0.684942
ENSG00000141480	ARRB2	0.0020794	1.31917	0.00542596
ENSG00000213366	GSTM2	0.00209273	-1.46206	0.0334551
ENSG00000185051	AC092368.1	0.00209339	-2.90254	0.4036
ENSG00000241697	TMEFF1	0.00209691	1.44884	0.0217143
ENSG00000065882	TBC1D1	0.00209805	-1.33635	0.178852
ENSG00000177732	SOX12	0.00210036	1.59484	0.256101
ENSG00000145819	ARHGAP26	0.00210142	-1.74362	0.0589417
ENSG00000108773	KAT2A	0.00210205	1.26293	0.815525
ENSG00000148926	ADM	0.00211951	-6.64567	0.174238
ENSG00000167850	CD300C	0.00212007	1.3314	0.346119
ENSG00000183813	CCR4	0.00212436	-2.79836	0.0264189
ENSG00000126353	CCR7	0.00212726	3.04728	0.432662
ENSG00000187808	ANKRD58	0.00212872	1.96826	0.395479
ENSG00000213036	RP11-365D23.2	0.00212903	-1.66041	0.376786
ENSG00000108423	TUBD1	0.0021306	1.24614	0.808969
ENSG00000100170	SLC5A1	0.00213073	1.74668	0.038034
ENSG00000180011	ZADH2	0.00215976	1.2197	0.0150874
ENSG00000117868	ESYT2	0.00216359	1.28636	0.972008
ENSG00000123240	OPTN	0.00216987	-1.34117	0.630021
ENSG00000040933	INPP4A	0.00217492	1.8913	0.673361
ENSG00000083845	RPS5	0.00217672	-1.11164	0.017985
ENSG00000136630	HLX	0.00217803	2.59429	0.0454085
ENSG00000154153	FAM134B	0.00217889	5.67782	0.30518
ENSG00000223690	AC008040.8	0.00218127	-2.71947	0.0476463
ENSG00000165246	NLGN4Y	0.00218473	-1.57539	0.467003
ENSG00000241535	AC119733.1	0.00219954	-1.34435	0.257756
ENSG00000120725	SIL1	0.0022076	-1.37537	0.160264
ENSG00000173163	COMMD1	0.00221007	-1.17916	0.0102352
ENSG00000225181	AL121584.2	0.00221025	-1.44027	0.0047058
ENSG00000196741	CXorf24	0.00221904	1.35548	0.0469519
ENSG00000197019	SERTAD1	0.00222948	-1.43879	0.491544
ENSG00000062598	ELMO2	0.00223289	-1.21787	0.0156271
ENSG00000112699	GMDS	0.00223328	-1.14735	0.0481565
ENSG00000231140	BX005214.4	0.00223593	-1.33166	0.00266623
ENSG00000183484	GPR132	0.00224249	-1.48588	0.985394
ENSG00000123096	SSPN	0.00224438	-4.29227	0.818108
ENSG00000226790	RP11-272J7.1	0.00224521	1.24476	0.393965
ENSG00000156639	ZFAND3	0.00224962	-1.15698	0.0865866
ENSG00000148399	WDR85	0.00226614	1.19116	0.309383
ENSG00000136052	SLC41A2	0.00227001	-1.62911	0.219189
ENSG00000183020	AP2A2	0.00227728	1.15289	0.0568076
ENSG00000243440	AF165138.2	0.00228021	2.45562	0.0773022
ENSG00000139610	CELA1	0.0022882	1.40049	0.875789
ENSG00000137309	HMGA1	0.00231067	1.21411	0.66481
ENSG00000014216	CAPN1	0.00231881	-1.28443	0.269395
ENSG00000197522	AC106782.6	0.00231942	1.29858	0.0190631
ENSG00000148835	TAF5	0.00232626	1.29341	0.369536
ENSG00000234869	AL021392.1	0.00232824	1.59141	0.140301
ENSG00000243500	AC092506.2	0.00233423	-2.36933	0.822741
ENSG00000240230	COX19	0.0023468	-1.53035	0.86629
ENSG00000146872	TLK2	0.00234982	1.23043	0.582749
ENSG00000140326	CDAN1	0.00234986	1.25021	0.802696
ENSG00000144591	GMPPA	0.00235093	-1.22982	0.0212718
ENSG00000181804	SLC9A9	0.00235573	-1.51193	0.378408
ENSG00000023330	ALAS1	0.0023599	-1.24808	0.12116
ENSG00000242295	AC087477.3	0.00236431	-1.48328	0.328862
ENSG00000157020	SEC13	0.00236832	-1.26037	0.170616
ENSG00000103591	AAGAB	0.00238106	-1.24638	0.118119
ENSG00000157613	CREB3L1	0.00238276	-4.42685	0.410626
ENSG00000169508	GPR183	0.00238771	8.31014	0.2375
ENSG00000123561	SERPINA7	0.00240456	1.33606	0.08976
ENSG00000162836	ACP6	0.00240584	-1.57175	0.00479014
ENSG00000162144	CYBASC3	0.00240895	-1.70437	0.59357
ENSG00000203520	AC122129.5	0.00241649	-2.12593	0.816064
ENSG00000178773	CPNE7	0.00243389	2.94524	0.371697
ENSG00000168884	TNIP2	0.00245231	-1.39574	0.198542
ENSG00000156482	RPL30	0.00245567	-1.09651	0.820707
ENSG00000151612	ZNF827	0.00246557	-1.5583	0.678005
ENSG00000122218	COPA	0.00246572	-1.15491	0.979503
ENSG00000187553	CYP26C1	0.002468	1.72613	0.122626
ENSG00000168246	UBTD2	0.00247042	1.5145	0.189484
ENSG00000173366	TWF2	0.00247886	-1.21593	0.0871479
ENSG00000102886	GDPD3	0.00248569	1.4581	0.432136
ENSG00000231985	AL354949.1	0.00250278	-1.31976	0.897764
ENSG00000155093	PTPRN2	0.00250463	-1.90451	0.870551
ENSG00000071073	MGAT4A	0.0025209	4.48638	0.191472
ENSG00000118596	SLC16A7	0.00252653	-1.33375	0.35747
ENSG00000086666	ZFAND6	0.00252719	1.31737	0.486867
ENSG00000176994	SMCR8	0.00253078	-1.25211	0.22206
ENSG00000060642	PIGV	0.00253534	-1.20679	0.205961
ENSG00000118162	KPTN	0.00254702	-1.1605	0.17405
ENSG00000112312	GMNN	0.00254995	1.49638	0.278305
ENSG00000089639	GMIP	0.0025545	-1.3043	0.972791
ENSG00000006062	MAP3K14	0.00255767	1.18113	0.015019
ENSG00000237923	AL662797.1	0.00255771	-1.47213	0.0205252
ENSG00000198315	ZNF192	0.00256567	1.18308	0.0977477
ENSG00000187928	AC011447.1	0.00257883	-2.3945	0.214382
ENSG00000137513	NARS2	0.0026056	1.25862	0.173488
ENSG00000159461	AMFR	0.00260607	1.24778	0.982279
ENSG00000232727	RP11-321E8.1	0.00260813	1.36223	0.676043
ENSG00000212774	AC006026.1	0.00260821	-1.55528	0.174275
ENSG00000137752	CASP1	0.00261305	-2.52921	0.225956
ENSG00000088836	SLC4A11	0.00261889	1.77363	0.0455393
ENSG00000203354	AL359846.1	0.00263194	4.79376	0.0877552
ENSG00000133812	SBF2	0.00263701	-3.02774	0.758717
ENSG00000025293	PHF20	0.00264946	1.17889	0.77138
ENSG00000165996	PTPLA	0.00265162	2.90626	0.105104
ENSG00000076554	TPD52	0.00266222	1.36002	0.00226771
ENSG00000185686	PRAME	0.00267013	2.21535	0.389562
ENSG00000111424	VDR	0.00267972	-2.76747	0.762921
ENSG00000108515	ENO3	0.00268543	1.27876	0.0718072
ENSG00000235353	AC104530.1	0.00268758	2.61139	0.0132723
ENSG00000131153	GINS2	0.00268924	1.38212	0.0179363
ENSG00000166881	TMEM194A	0.00269615	1.26283	0.34425
ENSG00000166734	CASC4	0.00273587	-1.27992	0.833374
ENSG00000136280	CCM2	0.00273932	-1.25705	0.746776
ENSG00000011405	PIK3C2A	0.00274797	-1.39937	0.872835
ENSG00000100304	TTLL12	0.00275047	1.30143	0.422229
ENSG00000232238	AC017080.1	0.00275087	1.3876	0.199491
ENSG00000158555	GDPD5	0.00275937	-1.72839	0.00241842
ENSG00000164181	ELOVL7	0.00276435	-6.63805	0.652947
ENSG00000159267	HLCS	0.00276464	1.21102	0.352768
ENSG00000004468	CD38	0.00276618	-1.539	0.482475
ENSG00000185252	ZNF74	0.00277088	1.5863	0.726603
ENSG00000104611	SH2D4A	0.00277246	-7.00647	0.329908
ENSG00000054277	OPN3	0.00277278	-1.31815	0.442363
ENSG00000147168	IL2RG	0.00278173	-1.2197	0.302373
ENSG00000163686	ABHD6	0.00279018	2.59108	0.381507
ENSG00000230026	AL357556.1	0.00279196	1.21439	0.43921
ENSG00000229268	AL360089.2	0.00280374	1.33959	0.775354
ENSG00000100453	GZMB	0.00280713	-2.3017	0.445976
ENSG00000241769	AC233288.3	0.00280789	-1.28304	0.0183903
ENSG00000233155	AC005041.2	0.00281685	1.28009	0.0771399
ENSG00000134343	ANO3	0.00282031	1.8289	0.369623
ENSG00000242104	AC112771.1	0.00282252	1.6019	0.325089
ENSG00000187531	SIRT7	0.00282552	-1.15455	0.0545545
ENSG00000183304	FAM9A	0.0028268	1.3829	0.198153
ENSG00000171763	SPATA5L1	0.00283124	1.15911	0.509268
ENSG00000119650	C14orf179	0.00283804	-1.39484	0.05534
ENSG00000198961	PJA2	0.00285614	-1.17307	0.190016
ENSG00000162999	DUSP19	0.00287226	-3.13867	0.659778
ENSG00000176438	C14orf49	0.00287322	-1.28417	0.400845
ENSG00000111885	MAN1A1	0.00287348	-1.52549	0.469137
ENSG00000234187	AL136992.2	0.00289861	-1.31138	0.00317675
ENSG00000108839	ALOX12	0.0029085	1.36305	0.0299192
ENSG00000138193	PLCE1	0.00292526	1.97599	0.343709
ENSG00000048471	SNX29	0.00292595	1.62546	0.925161
ENSG00000214338	AL096711.2	0.00292672	-1.2647	0.0115271
ENSG00000218586	RP4-791C19.1	0.00293199	-1.89278	0.292499
ENSG00000131174	COX7B	0.00293276	1.2455	0.705466
ENSG00000124222	STX16	0.00293306	-1.16606	0.100186
ENSG00000126602	TRAP1	0.00293466	1.13609	0.64347
ENSG00000133612	AGAP3	0.00293833	1.26454	0.244897
ENSG00000175611	C9orf130	0.00294087	-1.70286	0.016793
ENSG00000175886	AC011139.1	0.00294136	1.19795	0.824107
ENSG00000164828	UNC84A	0.00296394	1.14259	0.167672
ENSG00000115129	TP53I3	0.00296656	-1.37043	0.135656
ENSG00000166888	STAT6	0.00296842	-1.1679	0.0307069
ENSG00000100523	DDHD1	0.00296931	-1.19958	0.863099
ENSG00000127324	TSPAN8	0.00296941	1.6013	0.855318
ENSG00000167315	ACAA2	0.00297773	1.13605	0.377477
ENSG00000119599	DCAF4	0.00298135	1.12867	0.000726134
ENSG00000188026	RILPL1	0.00299535	1.38619	0.0135139
ENSG00000141012	GALNS	0.00299705	-1.41564	0.990847
ENSG00000109458	GAB1	0.00300077	2.49943	0.307104
ENSG00000223347	AC006028.3	0.00301221	1.66558	0.0752544
ENSG00000167565	SERTAD3	0.00301556	-1.25708	0.688644
ENSG00000176225	RTTN	0.00302277	-1.31495	0.0210811
ENSG00000223440	AL589642.3	0.00303192	1.39955	0.0256264
ENSG00000138439	FAM117B	0.00303966	1.35615	0.0602987
ENSG00000225885	AC023590.1	0.00304475	-3.4199	0.624607
ENSG00000228003	RPL23AP7	0.00306035	1.39146	0.00294311
ENSG00000176473	WDR25	0.00306438	-1.12384	0.113818
ENSG00000158806	NPM2	0.00307955	-1.35872	0.675824
ENSG00000164244	PRRC1	0.00308694	-1.18187	0.836944
ENSG00000131037	EPS8L1	0.00309275	1.44247	0.817825
ENSG00000235636	RP1-230G1.1	0.00310525	-1.68573	0.72341
ENSG00000124243	BCAS4	0.00312109	1.24227	0.162472
ENSG00000140749	IGSF6	0.00312989	2.22841	0.249058
ENSG00000071575	TRIB2	0.0031348	4.31848	0.602529
ENSG00000083444	PLOD1	0.00313481	-1.14221	0.062446
ENSG00000133561	GIMAP6	0.00313584	1.82229	0.383538
ENSG00000112195	TREML2	0.00314669	-2.17052	0.350862
ENSG00000166902	MRPL16	0.00315908	1.13566	0.890652
ENSG00000184939	ZFP90	0.00316243	1.32149	0.0471677
ENSG00000182418	AL589794.1	0.00316272	-1.617	0.0121576
ENSG00000083799	CYLD	0.00317514	-1.23951	0.382923
ENSG00000161395	PGAP3	0.00318963	-1.40726	0.94803
ENSG00000103111	MON1B	0.00319284	-1.15596	0.876369
ENSG00000232688	AC007403.3	0.00319834	-1.63915	0.186717
ENSG00000129465	RIPK3	0.0032031	-1.32722	0.931788
ENSG00000178381	ZFAND2A	0.00320414	-1.23962	0.0104599
ENSG00000236335	AL161638.2	0.00321943	1.76701	0.740028
ENSG00000114503	NCBP2	0.00323227	-1.18314	0.0786333
ENSG00000006704	GTF2IRD1	0.00323858	1.86521	0.210585
ENSG00000133275	CSNK1G2	0.0032408	1.12295	0.798276
ENSG00000185875	THNSL1	0.0032527	2.09958	0.433461
ENSG00000165806	CASP7	0.00325933	-1.2074	0.0178665
ENSG00000008438	PGLYRP1	0.00326254	1.83307	0.172974
ENSG00000231600	AC151960.2	0.00327044	-2.40519	0.32957
ENSG00000186318	BACE1	0.00327106	1.46847	0.0622422
ENSG00000165914	TTC7B	0.0032897	2.70826	0.930668
ENSG00000217555	CKLF	0.00329052	2.74496	0.0963631
ENSG00000237965	AL121901.2	0.0033066	1.79898	0.234794
ENSG00000160712	IL6R	0.00330879	4.30395	0.273789
ENSG00000172936	MYD88	0.00331463	-1.25099	0.0588974
ENSG00000126947	ARMCX1	0.00331626	-3.51627	0.960939
ENSG00000215035	AL022163.1	0.00332058	1.30498	0.566013
ENSG00000110077	MS4A6A	0.00332716	3.31173	0.255037
ENSG00000096746	HNRNPH3	0.00333938	1.141	0.994575
ENSG00000235740	AL357117.1	0.00334206	-1.63959	0.720267
ENSG00000211961	AB019438.23	0.00335137	-2.1233	0.0025879
ENSG00000108244	KRT23	0.00336283	1.63619	0.29762
ENSG00000168916	ZNF608	0.00336461	-2.31645	0.6013
ENSG00000160181	TFF2	0.00337221	1.3414	0.208247
ENSG00000120519	SLC10A7	0.00338181	-1.27429	0.811483
ENSG00000215447	BX322557.3	0.00339194	1.40627	0.0397879
ENSG00000050426	LETMD1	0.00339269	-1.09339	0.00333805
ENSG00000143437	ARNT	0.00340848	-1.21192	0.209793
ENSG00000239617	AC073610.3	0.00341629	1.13928	0.431529
ENSG00000174417	TRHR	0.0034202	1.61141	0.500737
ENSG00000026751	SLAMF7	0.00342187	-1.50511	0.0811049
ENSG00000139505	MTMR6	0.00342486	1.28337	0.63834
ENSG00000175216	CKAP5	0.00343034	1.23343	0.626727
ENSG00000114933	INO80D	0.00343453	-1.25974	0.636858
ENSG00000177112	AC009532.1	0.00343808	1.82499	0.0838538
ENSG00000116191	RALGPS2	0.00344321	-2.50716	0.845568
ENSG00000125844	RRBP1	0.00344673	-1.55268	0.0655297
ENSG00000196664	TLR7	0.00344897	-1.49526	0.937491
ENSG00000163687	DNASE1L3	0.00345003	4.14136	0.0608534
ENSG00000170222	C17orf48	0.00345361	-1.23226	0.00744934
ENSG00000213025	AL513534.6	0.00345777	-1.37861	0.915407
ENSG00000064652	SNX24	0.00345797	-2.88431	0.147588
ENSG00000228612	AL512504.1	0.00346647	1.27956	0.154862
ENSG00000144659	SLC25A38	0.00348408	-1.17939	0.589302
ENSG00000147852	VLDLR	0.00348419	1.80599	0.000110678
ENSG00000231909	AL158206.1	0.00348476	-1.49215	0.430488
ENSG00000148384	INPP5E	0.00348669	1.25783	0.16558
ENSG00000103479	RBL2	0.00348852	1.25086	0.280432
ENSG00000198960	ARMCX6	0.00350119	-1.18298	0.538152
ENSG00000151176	PLBD2	0.00351003	-1.27125	0.147213
ENSG00000120708	TGFBI	0.00351476	-2.2477	0.550537
ENSG00000178257	PRM3	0.00352432	1.59434	0.724012
ENSG00000099785	MARCH2	0.00352495	-1.38576	0.662226
ENSG00000242273	AC121336.3	0.00352545	-1.93566	0.589123
ENSG00000205339	IPO7	0.00356042	1.2189	0.0572197
ENSG00000224974	AC113211.2	0.00356687	1.77531	0.00574877
ENSG00000001561	ENPP4	0.00357614	-1.47636	0.0345157
ENSG00000111729	CLEC4A	0.00357794	2.18643	0.113675
ENSG00000126550	HTN1	0.00358635	-1.47352	0.663043
ENSG00000228535	D87015.3	0.00361631	1.62736	0.14402
ENSG00000204658	RP11-218C14.1	0.00362239	-1.57472	0.0198038
ENSG00000104635	SLC39A14	0.00362335	-1.28887	0.216542
ENSG00000120659	TNFSF11	0.00363065	-2.77502	0.192224
ENSG00000103342	GSPT1	0.00363509	1.1694	0.0567189
ENSG00000011426	ANLN	0.00363702	1.40111	0.862745
ENSG00000198265	HELZ	0.00363816	1.63194	0.946514
ENSG00000177144	AL359758.1	0.00363964	-1.44795	0.156531
ENSG00000055208	MAP3K7IP2	0.00364267	1.23247	0.210279
ENSG00000188321	ZNF559	0.00364569	-1.23921	0.299296
ENSG00000134594	RAB33A	0.00366311	1.3916	0.625875
ENSG00000148814	LRRC27	0.00366496	-1.30848	0.331933
ENSG00000163697	APBB2	0.00366857	-2.63378	0.420522
ENSG00000136480	POLG2	0.00369159	1.23848	0.0974386
ENSG00000229504	AC005253.1	0.00370315	1.23845	0.16277
ENSG00000213482	AL122013.1	0.00370504	1.26508	0.591284
ENSG00000234778	AL391992.1	0.0037079	1.62312	0.400952
ENSG00000203812	HIST2H2AA4	0.00371144	-2.55333	0.12126
ENSG00000231575	AL139118.1	0.00371281	1.82887	0.101344
ENSG00000144468	RHBDD1	0.00372504	-1.26412	0.250038
ENSG00000198198	KIAA0467	0.00372972	-1.11475	0.469815
ENSG00000217268	AL590552.1	0.00373421	1.45988	0.567637
ENSG00000242405	AC007537.1	0.00373882	2.26494	0.101842
ENSG00000115935	WIPF1	0.00374129	-1.31409	0.712906
ENSG00000175048	ZDHHC14	0.00374703	3.32388	0.431023
ENSG00000204147	ASAH2B	0.00375555	-1.42392	0.0974021
ENSG00000182179	UBA7	0.0037564	-1.41373	0.394394
ENSG00000101940	WDR13	0.00375822	-1.23921	0.203067
ENSG00000116701	NCF2	0.00375881	2.60692	0.401562
ENSG00000230643	LA16c-60G3.2	0.00376035	-1.23984	0.119931
ENSG00000119523	ALG2	0.00376262	-1.13189	0.00431588
ENSG00000150995	ITPR1	0.00377054	1.67569	0.326748
ENSG00000216859	AL355375.1	0.00377733	-1.82705	0.293407
ENSG00000155858	LSM11	0.00378999	1.44348	0.970918
ENSG00000102385	DRP2	0.00379032	1.39825	0.0169738
ENSG00000170581	STAT2	0.00379821	-1.43492	0.151928
ENSG00000227411	AL359893.3	0.00380739	1.98687	0.387522
ENSG00000173402	DAG1	0.00380782	-1.17212	0.392966
ENSG00000115271	GCA	0.00381115	-1.54247	0.202917
ENSG00000179272	AC110760.1	0.00381425	-2.45656	0.91727
ENSG00000213862	CTD-2270N23.1	0.00382203	1.17056	0.00148218
ENSG00000105875	WDR91	0.00382512	-1.38762	0.00988539
ENSG00000168763	CNNM3	0.00382605	1.19978	0.356517
ENSG00000198558	HIST1H4L	0.00382671	1.17271	0.00645369
ENSG00000115657	ABCB6	0.00384162	-1.39371	0.706708
ENSG00000147570	DNAJC5B	0.00384329	-4.5726	0.4873
ENSG00000198060	MARCH5	0.00385178	1.46683	0.649675
ENSG00000171657	GPR82	0.00385339	3.9488	0.488869
ENSG00000122042	UBL3	0.00385712	-1.14581	0.376871
ENSG00000136144	RCBTB1	0.00385762	-1.19772	0.0144279
ENSG00000132530	XAF1	0.00386055	-1.55693	0.00574008
ENSG00000153093	ACOXL	0.00386582	-3.5056	0.313294
ENSG00000226306	AC106791.1	0.00387541	2.05831	0.174078
ENSG00000197694	SPTAN1	0.00389374	1.14942	0.213809
ENSG00000159658	KIAA0494	0.0039067	-1.174	0.150828
ENSG00000182858	ALG12	0.00391299	-1.23345	0.572454
ENSG00000085117	CD82	0.00391336	-1.53597	0.0287104
ENSG00000060069	CTDP1	0.00394329	1.15482	0.763713
ENSG00000181791	AC009041.2	0.0039641	-1.95	0.24715
ENSG00000196352	CD55	0.00397126	1.40799	0.0550143
ENSG00000112799	LY86	0.00397425	1.33912	0.0068388
ENSG00000144118	RALB	0.00398624	-1.43694	0.0073566
ENSG00000157601	MX1	0.00399165	-1.23594	0.00543848
ENSG00000128652	HOXD3	0.00402118	-1.31108	0.00820839
ENSG00000224400	AC010880.1	0.00403113	-1.53677	0.119055
ENSG00000013364	MVP	0.0040346	-1.40462	0.0320441
ENSG00000237327	AC005539.1	0.0040395	-1.35474	0.218016
ENSG00000099810	MTAP	0.00404492	1.49925	0.647487
ENSG00000213699	C2orf18	0.00405123	1.17183	0.210051
ENSG00000237119	AL121673.2	0.00405154	2.09689	0.272084
ENSG00000102034	ELF4	0.00405496	-1.16008	0.129
ENSG00000182150	C9orf102	0.00405757	-1.4285	0.864997
ENSG00000236110	AL138834.1	0.0040612	1.33818	0.278441
ENSG00000106305	AIMP2	0.00406268	1.22164	0.840456
ENSG00000164989	C9orf93	0.00407489	1.5824	0.0619984
ENSG00000223409	AC025589.1	0.0040865	1.67014	0.52627
ENSG00000089063	C20orf30	0.00409473	1.33757	0.801023
ENSG00000167985	C11orf79	0.00410634	-1.12843	0.878154
ENSG00000165689	SDCCAG3	0.00410892	1.2646	0.367219
ENSG00000164916	FOXK1	0.0041107	1.18324	0.354264
ENSG00000136147	PHF11	0.00411316	-1.26806	0.086367
ENSG00000199165	hsa-let-7a-1	0.00412938	-1.68551	0.291142
ENSG00000116016	EPAS1	0.0041395	3.17643	0.9669
ENSG00000186952	AC010349.1	0.00414	-1.62856	0.335617
ENSG00000224914	AL157893.1	0.00414736	-1.29005	0.722498
ENSG00000131370	SH3BP5	0.00415015	2.09254	0.964566
ENSG00000235169	RP1-286D6.1	0.00415575	-2.11094	0.131186
ENSG00000149573	MPZL2	0.00416197	3.60879	0.310778
ENSG00000182170	MRGPRG	0.00416408	4.54671	0.691883
ENSG00000103495	MAZ	0.00416638	1.24451	0.225146
ENSG00000137804	NUSAP1	0.00416782	1.20798	0.662241
ENSG00000230476+ENSG00000231159	AC008175.4+AC007322.3	0.00416954	-1.40632	0.844853
ENSG00000108854	SMURF2	0.00417143	1.24683	0.535383
ENSG00000204977	TRIM13	0.00417673	-1.34239	0.318885
ENSG00000244694	C6orf138	0.00418322	-1.27495	0.367626
ENSG00000230092	AL669831.7	0.00419192	-1.91048	0.01651
ENSG00000227032	AL138765.3	0.00419626	1.85982	0.593161
ENSG00000166398	KIAA0355	0.0042185	1.23539	0.638528
ENSG00000187824	TMEM220	0.00421932	1.69918	0.545489
ENSG00000224811	AL513478.5	0.00422579	-1.56878	0.00212035
ENSG00000108771	DHX58	0.00422607	-1.37275	0.000130114
ENSG00000227399	AL391219.1	0.00423425	1.27316	0.226271
ENSG00000105287	PRKD2	0.00423458	-1.22977	0.400393
ENSG00000242849	AC097637.1	0.00423524	1.58116	0.213248
ENSG00000166323	C11orf65	0.00425462	-1.78471	0.423345
ENSG00000110871	COQ5	0.00425635	1.0906	0.0266106
ENSG00000216518	AL033379.1	0.00426346	-1.47172	0.368681
ENSG00000231564	AL512326.6	0.00427409	1.47201	0.546596
ENSG00000163071	SPATA18	0.00427588	-2.69748	0.0748876
ENSG00000141314	RHBDL3	0.00427829	2.06959	0.248554
ENSG00000160113	NR2F6	0.00428135	1.56529	0.0539615
ENSG00000120837	NFYB	0.00428359	1.37036	0.883366
ENSG00000132965	ALOX5AP	0.00429572	1.75512	0.547575
ENSG00000213203	GIMAP1	0.00431033	1.38624	0.00363121
ENSG00000144824	PHLDB2	0.00433155	3.776	0.0882443
ENSG00000117676	RPS6KA1	0.00433988	-1.29309	0.878792
ENSG00000103599	IQCH	0.00435188	-1.52866	0.0660598
ENSG00000196365	LONP1	0.00435651	1.26714	0.62753
ENSG00000162194	C11orf48	0.00436023	1.15336	0.00814166
ENSG00000154822	PLCL2	0.00436094	-1.41522	0.949374
ENSG00000159873	CCDC117	0.00436206	1.12145	0.0502955
ENSG00000229446	BX296545.2	0.00436208	1.57809	0.516256
ENSG00000114841	DNAH1	0.00436716	-1.2497	0.0221736
ENSG00000167972	ABCA3	0.00436812	1.84531	0.636784
ENSG00000104312	RIPK2	0.0043742	1.69946	0.134668
ENSG00000108848	AC005921.3	0.00437957	1.22029	0.77386
ENSG00000205782	AC092365.1	0.00438266	1.62836	0.0176078
ENSG00000156050	FAM161B	0.00438356	-1.24672	0.462178
ENSG00000232735	AL139394.1	0.00439179	-1.99061	0.5123
ENSG00000183943	PRKX	0.00439467	1.15032	0.00557633
ENSG00000241846	AC092451.2	0.00440466	1.44694	0.916322
ENSG00000140443	IGF1R	0.00440625	4.07643	0.155392
ENSG00000179222	MAGED1	0.00440909	-1.36946	0.677596
ENSG00000134107	BHLHE40	0.00441439	2.44912	0.582826
ENSG00000132274	TRIM22	0.0044212	-1.42195	0.0252266
ENSG00000215343	ZNF705C	0.00442455	1.17508	0.214513
ENSG00000173230	GOLGB1	0.0044288	-1.25962	0.538538
ENSG00000177889	UBE2N	0.00442891	1.13628	0.492015
ENSG00000244235	AC103724.1	0.00443057	-1.60145	0.454048
ENSG00000220666	AL137008.1	0.00443353	1.1962	0.103341
ENSG00000123297	TSFM	0.00444489	1.21385	0.11818
ENSG00000123739	PLA2G12A	0.00444526	-1.55117	0.413172
ENSG00000198553	KCNRG	0.00445649	-1.5023	0.316301
ENSG00000168938	PPIC	0.00445673	-3.63612	0.246327
ENSG00000214210	RP11-208P4.1	0.0044586	1.95132	0.6314
ENSG00000173706	HEG1	0.0044651	-1.97926	0.185925
ENSG00000117650	NEK2	0.00446897	1.19184	0.790827
ENSG00000224875	AC083949.1	0.00447545	2.29818	0.358897
ENSG00000184857	TMEM186	0.0044981	1.24298	0.308812
ENSG00000167695	FAM57A	0.00449812	1.25963	0.00451441
ENSG00000207936	hsa-mir-146a	0.00450708	-3.78095	0.0588576
ENSG00000108666	C17orf75	0.00451618	1.2069	0.967097
ENSG00000187689	AMTN	0.00451718	1.45318	0.119071
ENSG00000240154	CTD-2536K9.1	0.00451929	-1.23836	0.137455
ENSG00000162402	USP24	0.00454675	1.46512	0.773574
ENSG00000235665	AC007463.2	0.00454847	1.50956	0.0168911
ENSG00000100911	PSME2	0.00455263	-1.15437	0.12377
ENSG00000238007	AC024619.1	0.00455688	1.34801	0.286795
ENSG00000214145	AC117469.3	0.00455724	-1.66502	0.840168
ENSG00000091483	FH	0.00455867	-1.14497	0.0797724
ENSG00000169891	REPS2	0.00456378	2.57872	0.0604149
ENSG00000137959	IFI44L	0.00457155	-1.35039	0.0173441
ENSG00000074416	MGLL	0.00457279	-1.46249	0.050232
ENSG00000163154	TNFAIP8L2	0.00458288	-1.71139	0.596434
ENSG00000135269	TES	0.00458735	-1.38846	0.526407
ENSG00000204632	HLA-G	0.00458927	-1.23828	0.459326
ENSG00000225264	AC007255.2	0.00459719	-1.9318	0.488104
ENSG00000096060	FKBP5	0.00460627	1.58104	0.982721
ENSG00000109689	STIM2	0.00461854	1.38189	0.473724
ENSG00000097033	SH3GLB1	0.00462493	-1.35946	0.34273
ENSG00000213736	AC026310.2	0.00462753	-1.60092	0.0387306
ENSG00000235205	AL160256.2	0.00462947	1.32302	0.772754
ENSG00000163568	AIM2	0.0046334	-1.55629	0.656179
ENSG00000229463	AL133286.2	0.00465233	-1.43435	0.0566749
ENSG00000106538	RARRES2	0.00465984	-1.74444	0.188989
ENSG00000101187	SLCO4A1	0.00466091	1.27579	0.314147
ENSG00000198832	SELM	0.00466297	-1.43311	0.0570426
ENSG00000170348	TMED10	0.00466403	-1.15469	0.16306
ENSG00000196275	GTF2IRD2	0.00466451	-1.28991	0.709799
ENSG00000233598	AL139020.1	0.00466455	-3.24543	0.349764
ENSG00000181450	ZNF678	0.00466686	-1.30603	0.111725
ENSG00000100938	GMPR2	0.00466687	-1.15367	0.279627
ENSG00000241211	AC021654.1	0.00466804	-1.45065	0.308223
ENSG00000223524+ENSG00000224171+ENSG00000228693	AC232323.1+AC232323.5+AC232323.7	0.00467022	-1.52091	0.563
ENSG00000136161	RCBTB2	0.00467802	-1.93816	0.807031
ENSG00000103852	TTC23	0.00467858	-1.25761	0.00158119
ENSG00000140853	NLRC5	0.00468028	-1.27944	0.180471
ENSG00000213707	HMGB1L10	0.00468351	1.26327	0.867047
ENSG00000243899	BMS1P7	0.00468963	-1.865	0.0588699
ENSG00000162817	C1orf115	0.00468995	2.47571	0.338374
ENSG00000006530	AGK	0.00469101	-1.16646	0.393422
ENSG00000166351	POTED	0.00470061	1.36973	0.55598
ENSG00000196083	IL1RAP	0.00470309	-2.32071	0.907436
ENSG00000130813	C19orf66	0.00470741	-1.35312	0.413584
ENSG00000141002	TCF25	0.00470777	-1.15234	0.16329
ENSG00000226019	AC002055.1	0.00471764	-1.79292	0.709998
ENSG00000105732	ZNF574	0.00471938	1.1543	0.202799
ENSG00000224283	AL773572.4	0.00472197	1.78088	0.810312
ENSG00000198081	ZFP161	0.00473309	1.14082	0.185456
ENSG00000141086	CTRL	0.00473523	-1.2841	0.489387
ENSG00000206341	HLA-H	0.00473773	-1.2208	7.62025e-07
ENSG00000156467	UQCRB	0.00474834	1.18174	0.00544842
ENSG00000101337	TM9SF4	0.00475249	-1.06377	0.0394439
ENSG00000187608	ISG15	0.00475506	-1.52999	0.0335685
ENSG00000015532	XYLT2	0.00476126	1.2851	0.341947
ENSG00000242885	TRIM6-TRIM34	0.00476336	-9.4729	0.525832
ENSG00000180610	AC105287.2	0.00476404	1.76886	0.0958178
ENSG00000232130	AC092966.3	0.0047647	1.88681	0.504133
ENSG00000051620	HEBP2	0.00477032	1.74984	0.825949
ENSG00000232840	AC232323.3	0.00477387	-1.52787	0.639987
ENSG00000100325	ASCC2	0.00477465	-1.06603	0.0107673
ENSG00000142751	GPN2	0.00477499	-1.10884	0.648107
ENSG00000197081	IGF2R	0.00478543	-1.48271	0.167775
ENSG00000130227	XPO7	0.00478976	1.11181	0.0242606
ENSG00000196092	PAX5	0.0047954	-1.29129	0.573214
ENSG00000066827	ZFAT	0.00480867	-1.27544	0.0681742
ENSG00000172020	GAP43	0.00480976	-4.88012	0.368509
ENSG00000204469	BAT2	0.00481398	1.09559	0.166668
ENSG00000130675	MNX1	0.00483037	1.52164	0.0661497
ENSG00000229227	AL356056.2	0.00484947	1.36918	0.000243681
ENSG00000243736	AL118496.1	0.00485579	3.28925	0.612697
ENSG00000085274	MYNN	0.00486021	-1.17829	0.518253
ENSG00000065613	SLK	0.00486683	1.24576	0.263325
ENSG00000226894	AC098799.1	0.00486939	-1.44437	0.96835
ENSG00000162736	NCSTN	0.00488994	-1.17138	0.964863
ENSG00000203416	AC005399.1	0.00489897	-1.45669	0.310929
ENSG00000007312	CD79B	0.00490327	-1.32789	0.113344
ENSG00000197714	ZNF460	0.00490865	-1.31263	0.760807
ENSG00000165476	REEP3	0.00491171	-1.14205	0.311971
ENSG00000135148	TRAFD1	0.00491434	-1.41637	0.068674
ENSG00000236669	AC006372.6	0.00491648	-1.66472	0.332258
ENSG00000112972	HMGCS1	0.00492488	1.38447	0.0785544
ENSG00000184588	PDE4B	0.00493383	-1.33719	0.225078
ENSG00000227311	RP1-228H13.1	0.004939	1.19057	0.0179069
ENSG00000159131	GART	0.00494069	1.16945	0.107735
ENSG00000155287	SLC25A28	0.00494219	-1.22501	0.992186
ENSG00000160179	ABCG1	0.00494318	-1.51173	0.116441
ENSG00000162881	OXER1	0.00494525	-1.67111	0.680689
ENSG00000214575	CPEB1	0.00497711	3.497	0.57422
ENSG00000148572	NRBF2	0.00498602	-1.15261	0.203951
ENSG00000101442	ACTR5	0.00498795	1.15328	0.566655
ENSG00000226779	AC135037.1	0.0049895	12.5297	0.0408637
ENSG00000213057	C1orf220	0.00499433	-2.17652	0.982349
ENSG00000161542	PRPSAP1	0.00500183	1.20523	0.969587
ENSG00000163913	IFT122	0.005011	-1.1507	0.0137708
ENSG00000137817	PARP6	0.00502425	-1.09732	0.0743646
ENSG00000221963	APOL6	0.00502446	-1.59184	0.149105
ENSG00000165506	C14orf104	0.00507073	1.2508	0.660907
ENSG00000111732	AICDA	0.0050712	-5.41388	0.510354
ENSG00000225466	AC016752.1	0.00508206	-1.26256	0.881174
ENSG00000197079	KRT35	0.00510507	1.64508	0.976878
ENSG00000228198	OR2M3	0.00510938	-1.27506	0.0308734
ENSG00000088854	C20orf194	0.00511155	2.33821	0.163791
ENSG00000233074	AL513478.3	0.00511527	1.49885	0.608259
ENSG00000120324	PCDHB10	0.00511697	1.2976	0.169612
ENSG00000168925	CTRB1	0.00512221	1.64583	0.0401384
ENSG00000142657	PGD	0.00512753	1.17809	0.458438
ENSG00000181577	C6orf223	0.00512769	2.84729	0.30297
ENSG00000084093	REST	0.00512949	1.07566	0.00268375
ENSG00000151893	C10orf46	0.00514102	1.1409	0.0218447
ENSG00000119411	BSPRY	0.00514325	-2.31711	0.790203
ENSG00000171757	LRRC34	0.00516059	-2.84673	0.348791
ENSG00000236456	AL035458.1	0.00516164	2.24942	0.13838
ENSG00000140836	ATBF1	0.00518771	-1.7206	0.618772
ENSG00000229513	AP000351.8	0.00518842	-1.77801	0.619196
ENSG00000108504	CDK3	0.00520512	1.18544	0.0463784
ENSG00000226465	AL390198.2	0.00521359	-1.64938	0.0541133
ENSG00000121236	TRIM6	0.00521375	-2.72435	0.190364
ENSG00000135108	FBXO21	0.00521389	1.13333	0.152939
ENSG00000136305	CIDEB	0.00521665	1.57636	0.0349104
ENSG00000241696	AC068760.1	0.00522622	-1.51477	0.00939703
ENSG00000182093	WRB	0.00522984	1.1785	0.0264816
ENSG00000139354	GAS2L3	0.00523003	3.15652	0.463365
ENSG00000106991	ENG	0.00523057	-2.32944	0.0808664
ENSG00000186234	AC105916.1	0.00527621	1.21758	0.817157
ENSG00000169750	RAC3	0.00528058	1.36339	0.915409
ENSG00000239749	AC004829.1	0.00528588	-1.26093	0.455566
ENSG00000101220	C20orf27	0.0052862	1.24641	0.804532
ENSG00000137824	FAM82A2	0.00529016	-1.1332	0.666562
ENSG00000132294	EFR3A	0.00530264	-1.4856	0.857416
ENSG00000226824	RP4-756H11.1	0.00531364	1.38065	0.368675
ENSG00000155367	PPM1J	0.00531484	-1.83363	0.267851
ENSG00000170144	HNRNPA3	0.00531535	1.21922	0.210248
ENSG00000111796	KLRB1	0.00532402	1.36516	0.0789816
ENSG00000196459	TRAPPC2	0.0053258	-1.17917	0.651718
ENSG00000138386	NAB1	0.00532585	-1.39178	0.681372
ENSG00000241450	RP11-247M1.1	0.00534524	1.44022	0.135168
ENSG00000156650	MYST4	0.00534633	-1.20843	0.231313
ENSG00000148450	MSRB2	0.00534751	-1.49678	0.512607
ENSG00000237080	AL671762.1	0.00535366	1.71339	0.129742
ENSG00000113924	HGD	0.0053562	-1.42375	0.204772
ENSG00000126858	RHOT1	0.00537701	1.19844	0.46286
ENSG00000228704	AL450332.1	0.00538858	-1.43234	0.0833627
ENSG00000188706	ZDHHC9	0.00540383	-1.19596	0.250116
ENSG00000243314	AC106707.2	0.0054068	-1.5329	0.328033
ENSG00000134996	OSTF1	0.0054186	-1.23041	0.943816
ENSG00000179028+ENSG00000182776	RP11-363G10.1+RP11-114H20.1	0.00542296	1.50338	0.00061072
ENSG00000111224	PARP11	0.00542416	-1.44228	0.852508
ENSG00000102796	DHRS12	0.00543778	-1.20253	0.011732
ENSG00000239510	AL135752.2	0.00544157	1.29508	0.383249
ENSG00000107175	CREB3	0.00544222	-1.26223	0.154723
ENSG00000229116	AL137026.1	0.00544403	1.9617	0.0110072
ENSG00000103671	TRIP4	0.00544719	-1.21555	0.609252
ENSG00000179304	FAM156B	0.00544856	-1.14107	0.824368
ENSG00000178685	PARP10	0.00545453	-1.27714	0.00906349
ENSG00000140688	C16orf58	0.00546067	-1.1731	0.610974
ENSG00000214063	TSPAN4	0.00550001	1.53526	0.240667
ENSG00000161243	FBXO27	0.00550449	1.86888	0.241633
ENSG00000100931	CHMP4A	0.00551588	1.15869	0.648857
ENSG00000129562	DAD1	0.00551681	-1.13168	0.406483
ENSG00000125826	RBCK1	0.0055285	-1.2186	0.110909
ENSG00000166401	SERPINB8	0.005531	-1.53574	0.686484
ENSG00000185130	HIST1H2BL	0.00554292	1.32183	0.0300079
ENSG00000160868	CYP3A4	0.00557422	-2.83961	0.833619
ENSG00000143970	ASXL2	0.00557802	1.20893	0.0597634
ENSG00000129007	CALML4	0.00558474	1.37765	0.120633
ENSG00000118257	NRP2	0.00560256	-1.99647	0.390268
ENSG00000171813	PWWP2B	0.00561619	1.52642	0.661081
ENSG00000237401	AC107070.1	0.00561809	1.52506	0.261671
ENSG00000106246	PTCD1	0.00562527	1.14228	0.335625
ENSG00000243390	AL451067.1	0.00563185	-1.57589	0.134762
ENSG00000172831	CES2	0.00565194	-1.13717	0.0041618
ENSG00000196927	AC009093.2	0.00566582	-1.73464	0.692726
ENSG00000215041	NEURL4	0.00566725	1.14442	0.635346
ENSG00000227299	AL445670.6	0.00566738	2.07133	0.759005
ENSG00000214655	KIAA0913	0.00567195	-1.28039	0.434624
ENSG00000006194	ZNF263	0.00567373	-1.1104	0.00479377
ENSG00000214222	AL731858.1	0.0056749	1.17645	0.880572
ENSG00000124333	VAMP7	0.00568096	-1.10178	0.357543
ENSG00000107201	DDX58	0.0056818	-1.62456	0.0681682
ENSG00000230535	AL157931.3	0.0056855	1.31238	0.474493
ENSG00000071967	CYBRD1	0.00568781	-3.24105	0.0461963
ENSG00000139154	AEBP2	0.00569832	1.18575	0.96025
ENSG00000140265	ZSCAN29	0.00572	1.10424	0.330283
ENSG00000138600	AC012100.1	0.00572636	-1.13702	0.159196
ENSG00000178852	C17orf57	0.00572965	1.40689	0.0185697
ENSG00000135074	ADAM19	0.0057299	2.99877	0.465847
ENSG00000188342	GTF2F2	0.00573688	1.19026	0.871305
ENSG00000225600	AJ239328.1	0.00573872	2.08094	0.0483296
ENSG00000112640	PPP2R5D	0.00574548	1.07465	0.149131
ENSG00000100003	SEC14L2	0.00574885	-1.66807	0.109012
ENSG00000162695	SLC30A7	0.00575599	-1.27562	0.887235
ENSG00000137509	PRCP	0.00576103	-1.35354	0.850435
ENSG00000229105	AL133282.1	0.00577065	1.58137	0.18076
ENSG00000232810	TNF	0.00577383	-2.03644	0.545047
ENSG00000108179	PPIF	0.00580796	1.20146	0.804662
ENSG00000143156	NME7	0.00581351	-1.57212	0.832926
ENSG00000087299	L2HGDH	0.00581544	1.27896	0.0574323
ENSG00000117226	GBP3	0.0058235	-2.02935	0.00293029
ENSG00000100350	FOXRED2	0.00584127	1.25348	0.475439
ENSG00000221968	FADS3	0.00584257	-1.50144	0.0943925
ENSG00000164330	EBF1	0.00584413	1.47704	0.0913733
ENSG00000103064	SLC7A6	0.00584477	-1.22029	0.542058
ENSG00000161036	LRWD1	0.0058493	1.11342	0.578488
ENSG00000096093	EFHC1	0.00585737	-1.7517	0.252949
ENSG00000060971	ACAA1	0.0058608	-1.15974	0.69399
ENSG00000130844	ZNF331	0.00586454	-1.21735	0.00243846
ENSG00000108010	GLRX3	0.00587107	1.14253	0.832074
ENSG00000234056	AL359757.3	0.00587141	2.79328	0.536565
ENSG00000152213	ARL11	0.00588795	-1.85837	0.993532
ENSG00000170234	PWWP2A	0.00589739	-1.17394	0.973126
ENSG00000142875	PRKACB	0.00590507	-1.56715	0.0526914
ENSG00000225226	AC007250.1	0.005907	1.70207	0.487251
ENSG00000185036	RNF126P1	0.00592923	-1.2484	0.303428
ENSG00000204524	ZNF805	0.00593502	-1.20114	0.002012
ENSG00000203880	PCMTD2	0.00594388	1.11365	0.15271
ENSG00000198056	PRIM1	0.00594714	1.27123	0.517296
ENSG00000126603	GLIS2	0.00595002	1.47198	0.168534
ENSG00000167208	SNX20	0.00595096	-1.31097	0.621078
ENSG00000196562	SULF2	0.00597201	-2.24925	0.364454
ENSG00000172661	FAM21C	0.00597661	-1.16671	0.478257
ENSG00000181873	C1orf69	0.00598736	-1.34748	0.403503
ENSG00000077800	FKBP6	0.00600115	1.67892	0.402446
ENSG00000236372	AL353052.1	0.00603394	1.6689	0.637209
ENSG00000143771	CNIH4	0.00604278	1.12625	0.028727
ENSG00000196220	SRGAP3	0.0060431	-2.01122	0.323521
ENSG00000196954	CASP4	0.0060433	-1.34322	0.733148
ENSG00000168994	C6orf145	0.00605808	-1.85811	0.104964
ENSG00000146215	CRIP3	0.00606381	1.45995	0.55628
ENSG00000204642	HLA-F	0.00606622	-1.30258	0.262148
ENSG00000233560	AC079414.1	0.00607346	1.5422	0.0204322
ENSG00000187492	CDH29	0.00607892	1.46914	0.27913
ENSG00000225307	AC025260.1	0.00608871	1.21008	0.00906954
ENSG00000141968	VAV1	0.00611279	-1.21293	0.163329
ENSG00000154122	ANKH	0.00612126	1.39268	0.00634686
ENSG00000177542	SLC25A22	0.00613682	-1.14278	0.0182212
ENSG00000140660	RUNDC2A	0.00614465	1.60797	0.792923
ENSG00000165832	TRUB1	0.00614688	1.17153	0.10929
ENSG00000129159	KCNC1	0.00615035	1.63104	0.0301585
ENSG00000227281	AC116348.2	0.00616548	4.0381	0.915809
ENSG00000104980	TIMM44	0.00616579	1.17677	0.0963641
ENSG00000008083	JARID2	0.00616676	1.24498	0.0046284
ENSG00000204659	CBY3	0.00617	1.74046	0.763911
ENSG00000156521	TYSND1	0.00617703	1.36469	0.626083
ENSG00000235698	AL136460.1	0.00618389	1.2199	0.888364
ENSG00000131791	PRKAB2	0.00618949	1.27707	0.672053
ENSG00000229656	AL133333.1	0.00619881	-1.90983	0.485693
ENSG00000058262	SEC61A1	0.00620114	-1.19513	0.0562912
ENSG00000165188	RNF183	0.00621138	1.35524	0.375004
ENSG00000196704	AMZ2	0.00621964	1.14653	0.00775557
ENSG00000149557	FEZ1	0.00622781	-6.37902	0.21069
ENSG00000136237	RAPGEF5	0.00625068	-4.29518	0.25678
ENSG00000101773	RBBP8	0.0062539	1.3524	0.518481
ENSG00000234697	AC092153.1	0.00627731	-2.06705	0.958194
ENSG00000087008	ACOX3	0.00628205	-1.29248	0.72251
ENSG00000229678	AL590617.3	0.00628441	2.27379	0.132612
ENSG00000023287	RB1CC1	0.00628472	1.12974	0.212253
ENSG00000175489	LRRC25	0.00628613	1.48122	0.176064
ENSG00000223924	AL033384.1	0.00629605	-1.69574	0.0948977
ENSG00000128872	TMOD2	0.00629926	-1.48749	0.171611
ENSG00000185507	IRF7	0.00630232	-1.40759	0.193189
ENSG00000125637	PSD4	0.00630872	-1.07193	0.000429921
ENSG00000171606	ZNF274	0.00631031	-1.32794	0.0587976
ENSG00000163785	RYK	0.00633476	-1.39666	0.0792404
ENSG00000237805	AC015849.1	0.00634074	1.13673	0.00538672
ENSG00000196227	C20orf177	0.00634563	-1.26249	0.725132
ENSG00000144140	RP11-143M1.1	0.00634598	-1.22385	0.0432584
ENSG00000186716	BCR	0.00634707	1.41135	0.498642
ENSG00000115425	PECR	0.00634948	-1.44639	0.779962
ENSG00000225945	AL121574.1	0.0063513	-2.18182	0.196868
ENSG00000167757	KLK11	0.00635526	1.31217	0.152601
ENSG00000110697	PITPNM1	0.0063739	1.47328	0.365226
ENSG00000215424	MCM3APAS	0.00637391	1.65631	0.572868
ENSG00000169018	FEM1B	0.00637523	1.19096	0.926336
ENSG00000125695	STRADA	0.00637735	-1.20062	0.84094
ENSG00000134830	GPR77	0.00638253	1.66288	0.0435585
ENSG00000143420	ENSA	0.00638433	-1.14766	0.742227
ENSG00000165388	ZNF488	0.00640713	1.41961	0.00655289
ENSG00000186994	KANK3	0.00640975	1.27133	0.125929
ENSG00000184860	SDR42E1	0.00641585	-1.73646	0.0216246
ENSG00000218502	RP11-461N23.1	0.00645711	1.27679	0.140875
ENSG00000234297	AL592293.2	0.00646094	1.53533	0.519805
ENSG00000179364	PACS2	0.00646964	1.1111	0.000987564
ENSG00000186297	GABRA5	0.00647072	1.4541	0.0177942
ENSG00000230187	AL139109.1	0.00647461	1.62233	0.197482
ENSG00000104221	BRF2	0.00647959	-1.14904	0.0321448
ENSG00000240393	AC092691.3	0.00649219	1.51683	0.0121753
ENSG00000130222	GADD45G	0.0065132	1.69399	0.0865149
ENSG00000136205	TNS3	0.00651571	-2.07305	0.30641
ENSG00000106635	BCL7B	0.00652336	-1.12876	0.389264
ENSG00000181007	ZFP82	0.00652608	-1.19483	7.20218e-05
ENSG00000106733	C9orf95	0.00653526	-1.38575	4.15499e-05
ENSG00000231483	AL365356.2	0.00653854	1.55197	0.2539
ENSG00000162843	WDR64	0.00654321	-1.60874	0.847227
ENSG00000100151	PICK1	0.00655914	-1.28345	0.410443
ENSG00000173200	PARP15	0.00657058	1.65834	0.0226716
ENSG00000131351	HAUS8	0.00657141	1.1841	0.0388942
ENSG00000224262	AC138207.3	0.00657381	-1.18854	0.255053
ENSG00000232535	OR5H8P	0.00657569	2.15638	0.0485845
ENSG00000127951	FGL2	0.00658475	-5.44682	0.763298
ENSG00000160200	CBS	0.00658814	1.50688	0.0160905
ENSG00000067704	IARS2	0.00659905	1.13021	0.495233
ENSG00000115993	TRAK2	0.00660137	1.23194	0.985423
ENSG00000112977	DAP	0.00660679	-1.22322	0.0734994
ENSG00000169180	XPO6	0.00663485	1.30325	0.305384
ENSG00000188070	AP006289.1	0.0066377	1.41877	0.173359
ENSG00000133706	LARS	0.00664331	1.18369	0.177861
ENSG00000205213	LGR4	0.00665234	3.63464	0.214925
ENSG00000106330	MOSPD3	0.00665712	-1.1595	0.0596285
ENSG00000186854	AC010087.3	0.00666004	1.92042	0.908017
ENSG00000196369	SRGAP2P2	0.00666151	-1.25634	0.0727261
ENSG00000163131	CTSS	0.00667235	-1.30631	0.666855
ENSG00000122034	GTF3A	0.00668092	1.26785	0.125139
ENSG00000226380	AC016831.6	0.00670171	-1.65805	0.458674
ENSG00000230447	CTF2P	0.00674227	-1.75865	0.721785
ENSG00000110057	UNC93B3	0.00674483	-1.23621	0.0758343
ENSG00000102221	PHF16	0.00675261	2.83334	0.817265
ENSG00000131951	LRRC9	0.00675889	2.18198	0.0849096
ENSG00000164949	GEM	0.00679846	4.79936	0.812771
ENSG00000161653	NAGS	0.00679977	1.22105	0.0923953
ENSG00000115306	SPTBN1	0.00680537	1.81439	0.862405
ENSG00000123353	ORMDL2	0.00684076	-1.15956	0.033655
ENSG00000140534	C15orf42	0.00685293	1.33826	0.203847
ENSG00000125845	BMP2	0.00685518	2.2244	0.11468
ENSG00000226218	AC079163.1	0.00686641	1.5141	0.00427587
ENSG00000233288	AC092447.4	0.0068777	-4.71485	0.878221
ENSG00000149503	INCENP	0.00689474	1.16911	0.395896
ENSG00000230592	AL359641.2	0.00690669	1.24764	0.0455919
ENSG00000162148	C11orf66	0.00690782	-1.22279	0.345673
ENSG00000233822	HIST1H2BN	0.00691014	1.27695	0.932098
ENSG00000169217	CD2BP2	0.00692067	-1.13466	0.0260001
ENSG00000162004	CCDC78	0.00692199	1.35202	0.822037
ENSG00000029993	HMGB3	0.00692599	1.3315	0.847247
ENSG00000143457	GOLPH3L	0.00692732	-1.2501	0.441727
ENSG00000196387	ZNF140	0.00693707	-1.36605	0.169788
ENSG00000005059	CCDC109B	0.00694005	-1.18301	0.0636559
ENSG00000126705	AHDC1	0.0069456	1.49893	0.117917
ENSG00000144741	SLC25A26	0.00696694	-1.11367	0.0061808
ENSG00000233042	AC087477.2	0.00697103	-1.69774	0.138906
ENSG00000065923	SLC9A7	0.0069729	-1.28473	0.171899
ENSG00000076003	MCM6	0.00698304	1.27381	0.562791
ENSG00000184602	SNN	0.0069922	1.50739	0.220725
ENSG00000230163	AL122010.1	0.00699374	1.69003	0.808793
ENSG00000242562	AC005095.1	0.00700263	1.65591	0.487705
ENSG00000171566	PLRG1	0.00701019	-1.12805	0.0360894
ENSG00000162714	ZNF496	0.00701437	1.39836	0.0496174
ENSG00000240630	AL513202.1	0.00703408	3.18813	0.0105068
ENSG00000050438	SLC4A8	0.00703504	-1.76014	0.961202
ENSG00000102024	PLS3	0.00703633	6.10588	0.586318
ENSG00000221955	SLC12A8	0.00704814	-2.90623	0.181585
ENSG00000129472	RAB2B	0.00705026	-1.24787	0.318771
ENSG00000206192	RP11-38M15.1	0.00706592	-1.35572	0.344053
ENSG00000228499	AC079400.1	0.0070789	-1.32334	0.757677
ENSG00000235880	AL158832.1	0.00708142	-1.45879	0.188832
ENSG00000230278	AB019437.23	0.00708927	-1.84048	0.615054
ENSG00000133687	TMTC1	0.00708975	-4.0566	0.370997
ENSG00000166368	OR2D2	0.00709031	-2.0206	0.0642616
ENSG00000107816	LZTS2	0.0070963	1.28484	0.205695
ENSG00000165502	RPL36AL	0.00711037	-1.11224	0.0194822
ENSG00000237998	AC073176.2	0.0071186	1.33438	0.0513662
ENSG00000115590	IL1R2	0.00713773	2.59446	0.0099643
ENSG00000168172	HOOK3	0.00713942	1.45742	0.75079
ENSG00000105705	SF4	0.00714464	-1.12482	0.0460539
ENSG00000224982	AC002563.2	0.00714504	1.71419	0.184646
ENSG00000233575	AL358934.2	0.00716816	-1.32365	0.776163
ENSG00000162772	ATF3	0.00718107	-1.40665	0.181193
ENSG00000197092	AC006328.8	0.00718246	1.31326	0.431901
ENSG00000108468	CBX1	0.0071845	1.1571	0.455738
ENSG00000139146	FAM60A	0.00718995	1.13683	0.00971448
ENSG00000143179	UCK2	0.00720006	1.18674	0.762455
ENSG00000125430	HS3ST3B1	0.00720987	-5.32874	0.0239443
ENSG00000152332	UHMK1	0.00722328	-1.22775	0.0385071
ENSG00000079277	MKNK1	0.00723318	-1.14359	0.951269
ENSG00000155962	CLIC2	0.00723472	-4.232	0.198515
ENSG00000225003	OR51A5P	0.00723789	1.77427	0.462952
ENSG00000011295	TTC19	0.00724085	1.12181	0.111383
ENSG00000231260	AMAC1L3	0.00724611	-1.80723	0.459785
ENSG00000104231	ZFAND1	0.00725083	-1.12381	0.0887131
ENSG00000163607	GTPBP8	0.00725474	-1.33731	0.448028
ENSG00000116205	C1orf83	0.00725619	-1.13987	0.00872301
ENSG00000008323	PLEKHG6	0.0072623	-2.06881	0.89029
ENSG00000083097	DOPEY1	0.00726261	-1.33371	0.0598127
ENSG00000164535	DAGLB	0.00728301	1.15985	0.345136
ENSG00000244502	AC027124.2	0.00729568	-1.91209	0.691724
ENSG00000215247	AC026740.1	0.00731154	-1.9706	0.000851061
ENSG00000150627	WDR17	0.0073145	3.16291	0.0388702
ENSG00000172965	AC068491.4	0.00735037	1.24987	0.00500041
ENSG00000138363	ATIC	0.00735291	1.14829	0.0619901
ENSG00000031003	FAM13B	0.00735738	-1.31594	0.294199
ENSG00000050030	KIAA2022	0.00736543	2.00023	0.236912
ENSG00000237079	AB019441.9	0.00737863	-1.73169	0.98734
ENSG00000234160	AL513165.2	0.00737967	1.25722	0.829682
ENSG00000141858	AC022098.2	0.00738392	1.38174	0.810748
ENSG00000148408	CACNA1B	0.0073866	1.22364	0.134465
ENSG00000114331	ACAP2	0.00739168	-1.14903	0.093446
ENSG00000223617	AL161431.1	0.00739702	2.1656	0.0730194
ENSG00000145721	LIX1	0.00740272	-1.53427	0.636757
ENSG00000148019	CEP78	0.00741534	1.30753	0.817576
ENSG00000197162	ZNF785	0.00743198	1.27864	0.98987
ENSG00000092010	PSME1	0.00743439	-1.15015	0.526185
ENSG00000154217	PITPNC1	0.00743806	3.7012	0.909451
ENSG00000235840	AC012363.1	0.00744605	2.30421	0.502989
ENSG00000184047	DIABLO	0.00744691	1.15599	0.150225
ENSG00000233280	AC110491.1	0.00745817	-2.91448	0.431423
ENSG00000224217	BX119904.1	0.00747139	-1.27834	0.838177
ENSG00000068305	MEF2A	0.00747164	-1.31651	0.735417
ENSG00000131979	GCH1	0.00747933	-1.22778	0.159869
ENSG00000108958	AC016292.2	0.00748305	-1.33424	0.410816
ENSG00000103490	PYCARD	0.00748309	-1.34879	0.519338
ENSG00000230235	AC027307.2	0.00749371	2.89832	0.514877
ENSG00000180346	TIGD2	0.00749535	1.41712	0.685283
ENSG00000234434	RP11-160N1.2	0.0075124	2.47923	0.0710509
ENSG00000141452	C18orf8	0.00752336	1.24989	0.699107
ENSG00000119487	MAPKAP1	0.0075238	-1.12904	0.674854
ENSG00000183196	CHST6	0.0075239	-3.08503	0.595345
ENSG00000188389	PDCD1	0.00752484	-1.65369	0.107759
ENSG00000142347	MYO1F	0.00753774	3.0831	0.516071
ENSG00000185133	INPP5J	0.00754106	1.5733	0.890847
ENSG00000143669	LYST	0.00754787	-2.24722	0.449856
ENSG00000165935	C12orf70	0.00754815	1.8342	0.499574
ENSG00000183624	C3orf37	0.00755125	-1.79338	0.98373
ENSG00000151292	CSNK1G3	0.00755326	-1.26456	0.629435
ENSG00000197134	ZNF257	0.00756362	-4.15609	0.406551
ENSG00000108309	RUNDC3A	0.00756558	1.39511	0.210811
ENSG00000114796	KLHL24	0.00756846	1.72846	0.57684
ENSG00000180900	SCRIB	0.00756906	1.21768	0.780455
ENSG00000090615	GOLGA3	0.00757303	-1.21457	0.567599
ENSG00000112592	TBP	0.00758162	1.15926	0.283495
ENSG00000179428	AC073072.6	0.00758543	-2.49996	0.476879
ENSG00000154114	TBCEL	0.00758622	-1.15347	0.67324
ENSG00000163513	TGFBR2	0.00759558	4.24238	0.52954
ENSG00000232913	AL365510.1	0.00761254	1.45093	0.0996307
ENSG00000229728	AL136531.1	0.00761576	1.47638	0.0483279
ENSG00000162139	NEU3	0.00763477	-1.18665	0.0859807
ENSG00000184897	H1FX	0.00764747	-1.28088	0.0995711
ENSG00000184544	DHRS7C	0.00764873	1.58302	0.4959
ENSG00000198521	ZNF43	0.00765108	-1.5924	0.0668509
ENSG00000130338	TULP4	0.00765417	-1.1721	0.0620625
ENSG00000176155	CCDC57	0.00765776	1.24626	0.895206
ENSG00000224725	C10orf37	0.00766858	-1.85253	0.786453
ENSG00000163565	IFI16	0.00768809	-1.12662	0.0453566
ENSG00000162086	ZNF75A	0.00772676	-1.39866	0.0809686
ENSG00000236613	AC009087.2	0.00773104	1.87451	0.0601863
ENSG00000168126	OR2W6P	0.00773706	-3.4749	0.231924
ENSG00000185418	TARSL2	0.00774186	-1.37197	0.87914
ENSG00000199179	hsa-let-7i	0.00775207	-1.60316	0.0220988
ENSG00000234171	AC108488.1	0.00775434	1.33267	0.679388
ENSG00000182325	FBXL6	0.00775959	1.14154	0.0269462
ENSG00000238742	hsa-mir-2110	0.00776081	-1.65828	0.272591
ENSG00000077279	DCX	0.00778112	1.48777	0.998902
ENSG00000241020	AP000873.1	0.0078171	-1.40935	0.66125
ENSG00000178695	KCTD12	0.00782325	1.48392	0.234303
ENSG00000214578	AC037475.1	0.00782624	1.41522	0.884386
ENSG00000198018	ENTPD7	0.00783127	-1.22978	0.155377
ENSG00000106069	CHN2	0.00784014	2.45025	0.0325752
ENSG00000134256	IGSF2	0.00784124	2.48454	0.0865122
ENSG00000175782	SLC35E3	0.00789628	-1.1351	0.969656
ENSG00000174099	MSRB3	0.00790707	1.57006	0.0819402
ENSG00000232294	AL031674.1	0.00790771	1.39574	0.275492
ENSG00000113615	SEC24A	0.00791333	-1.28816	0.767963
ENSG00000222047	C10orf55	0.00792398	1.79269	0.434485
ENSG00000008086	CDKL5	0.0079255	1.72456	0.357634
ENSG00000182010	RTKN2	0.00794086	-1.9698	0.425175
ENSG00000162889	MAPKAPK2	0.00795827	-1.33348	0.440154
ENSG00000237360	AC068050.1	0.00796227	-2.26243	0.48682
ENSG00000152102	FAM168B	0.00797032	-1.08687	0.0938766
ENSG00000137815	RTF1	0.00797311	1.12693	0.149153
ENSG00000204323	AC087749.1	0.00798056	1.85133	0.204931
ENSG00000140280	LYSMD2	0.00799636	-1.28978	0.434045
ENSG00000168291	PDHB	0.0079975	1.23754	0.101514
ENSG00000229939+ENSG00000232669	AL589880.1+AC068888.1	0.0080017	1.26222	0.1998
ENSG00000163659	TIPARP	0.00802183	-1.35305	0.278408
ENSG00000237872	RP11-21N7.1	0.00803307	1.5546	0.0540523
ENSG00000115307	AUP1	0.00805136	-1.09175	0.208822
ENSG00000198722	UNC13B	0.00805322	-5.82193	0.56514
ENSG00000185760	KCNQ5	0.00806149	-1.18656	0.119598
ENSG00000233569	AL161630.1	0.00806912	1.35507	0.554901
ENSG00000128923	FAM63B	0.00808178	-1.33054	0.655297
ENSG00000133639	BTG1	0.00809899	-1.22313	0.14771
ENSG00000068831	RASGRP2	0.00810071	1.84821	0.627952
ENSG00000232158	AL133281.1	0.0081136	1.13764	0.040749
ENSG00000107862	GBF1	0.00811568	-1.14461	0.815118
ENSG00000115526	CHST10	0.00814781	1.15517	0.00737389
ENSG00000140396	NCOA2	0.00815916	-1.19767	0.771344
ENSG00000225990	AL590640.2	0.00816104	1.53775	0.365943
ENSG00000164597	COG5	0.00816769	-1.08939	0.560332
ENSG00000104490	NCALD	0.00816823	5.13346	0.0289138
ENSG00000230121	AL445070.1	0.00817345	-1.91333	0.571006
ENSG00000155918	RAET1L	0.00817567	-1.44905	0.911039
ENSG00000231912	AL132660.3	0.0081946	-1.74754	0.426548
ENSG00000065675	PRKCQ	0.00820508	2.38605	0.671526
ENSG00000226567	AC018495.1	0.00820707	1.23354	0.0526382
ENSG00000154251	AC005332.1	0.00822048	2.332	0.376325
ENSG00000104888	SLC17A7	0.00822271	1.87147	0.883956
ENSG00000244682	FCGR2C	0.00822966	-2.13248	0.402171
ENSG00000027697	IFNGR1	0.00823625	1.79069	0.655717
ENSG00000236654	AC079780.1	0.00824566	2.99632	0.708591
ENSG00000239528	AC027304.1	0.0082468	2.67663	0.298837
ENSG00000124657	OR4D1	0.00824828	-4.5595	0.490637
ENSG00000184304	PRKD1	0.00826148	-2.52751	0.0172445
ENSG00000167912	AC087698.1	0.00826574	-4.72475	0.721189
ENSG00000136982	DSCC1	0.00830847	1.41317	0.0931331
ENSG00000198837	DENND4B	0.00831405	-1.10709	0.595453
ENSG00000140368	PSTPIP1	0.00832545	-1.81286	0.0577369
ENSG00000134321	RSAD2	0.00833267	-3.03767	0.0708921
ENSG00000172780	RAB43	0.00834485	-1.335	0.605142
ENSG00000111678	C12orf57	0.0083682	-1.50624	0.623939
ENSG00000235172	AC034199.1	0.00837756	3.1965	0.18703
ENSG00000173660	UQCRH	0.00840833	1.22034	0.0133961
ENSG00000070882	OSBPL3	0.00842205	-1.46783	0.373376
ENSG00000124098	C20orf108	0.00842769	-1.52942	0.224715
ENSG00000244094	SPRR2F	0.00842785	-1.47009	0.323967
ENSG00000230392	AC004973.1	0.0084314	1.39925	0.312453
ENSG00000234650	AL136526.2	0.00843454	1.36732	0.333783
ENSG00000236040	RP11-165H20.1	0.0084367	1.63592	0.333573
ENSG00000103942	HOMER2	0.00844014	-2.03861	0.0931406
ENSG00000124570	SERPINB6	0.00845867	2.82289	0.290131
ENSG00000163812	ZDHHC3	0.00846301	-1.04479	0.00647094
ENSG00000101004	NINL	0.00846373	1.62937	0.258993
ENSG00000136371	MTHFS	0.00846426	1.44675	0.0885759
ENSG00000166106	ADAMTS15	0.00847416	1.46904	0.272892
ENSG00000147162	OGT	0.00848302	-1.1812	0.754663
ENSG00000226630	AC119673.2	0.0084892	1.47891	0.666189
ENSG00000197324	LRP10	0.00849046	-1.30422	0.125297
ENSG00000148600	PCDH21	0.00850311	2.66641	0.829486
ENSG00000197860	SGTB	0.00850978	-1.48985	0.129156
ENSG00000204788	CR769776.4	0.00852194	-1.41037	0.0686593
ENSG00000213928	IRF9	0.00852281	-1.22252	0.163914
ENSG00000204196	AC011737.1	0.00852626	-1.11268	0.94363
ENSG00000089048	ESF1	0.00857011	1.28831	0.0992455
ENSG00000141198	TOM1L1	0.0085921	-11.3285	0.734196
ENSG00000177672	AC019294.5	0.00860898	-1.26928	0.397979
ENSG00000184719	RNLS	0.0086156	-1.27091	0.0698042
ENSG00000165168	CYBB	0.00863536	-2.06973	0.982892
ENSG00000011143	MKS1	0.00863891	1.11394	0.640325
ENSG00000113504	SLC12A7	0.00865433	2.52878	0.172607
ENSG00000187721	RP11-301J16.2	0.00867462	1.21723	0.342835
ENSG00000110756	HPS5	0.00867946	-1.14367	0.0109786
ENSG00000131747	TOP2A	0.00868445	1.224	0.651934
ENSG00000233030	RP11-196G18.1	0.00870196	-1.70172	0.849375
ENSG00000236417	CTSLL1	0.00870302	1.23079	0.390016
ENSG00000205360	MT1CP	0.00872364	-1.44875	0.545053
ENSG00000235904	AC012262.1	0.0087296	-1.72993	0.186858
ENSG00000188419	CHM	0.00875164	-1.20888	0.0516856
ENSG00000176387	HSD11B2	0.00876177	1.6448	0.40751
ENSG00000101407	KIAA0406	0.00876324	1.19922	0.562046
ENSG00000137200	FTSJD2	0.00876675	-1.13804	0.0195181
ENSG00000163932	PRKCD	0.00877064	-1.16811	0.0036803
ENSG00000160310	PRMT2	0.00877859	1.14602	0.0141207
ENSG00000224152	AC009506.1	0.00880462	-1.75436	0.507321
ENSG00000143578	CREB3L4	0.00883338	1.25145	0.307592
ENSG00000239426	OR8F1P	0.00884959	1.44529	0.806052
ENSG00000233763	AL031963.2	0.00885527	-1.63667	0.204622
ENSG00000167641	PPP1R14A	0.00885554	1.51729	0.0553728
ENSG00000167543	TP53I13	0.00886479	1.47017	0.65905
ENSG00000121853	GHSR	0.00886697	1.55481	0.0207969
ENSG00000171863	RPS7	0.00886907	1.08417	0.00101484
ENSG00000152061	RABGAP1L	0.00887068	-1.69716	0.905524
ENSG00000115828	QPCT	0.00887132	-2.99108	0.825774
ENSG00000187210	GCNT1	0.00888509	-2.90402	0.190033
ENSG00000183785	TUBA8	0.0088957	1.39991	0.0352782
ENSG00000167123	CERCAM	0.0089013	1.6388	0.908405
ENSG00000136040	PLXNC1	0.00890596	1.68321	0.263071
ENSG00000232504	AC105053.3	0.00890755	1.8208	0.373623
ENSG00000214143	AC040980.1	0.00891181	-1.46742	0.59458
ENSG00000204173	C9orf29	0.00892193	-1.68715	0.86585
ENSG00000162645	GBP2	0.00892803	-2.21505	0.0212276
ENSG00000215589	AL035461.4	0.00893145	1.60649	0.0778526
ENSG00000115232	ITGA4	0.00893625	-1.40369	0.531917
ENSG00000220841	CR381653.3	0.00894085	-1.21124	0.426912
ENSG00000100554	ATP6V1D	0.00894936	-1.14418	0.466943
ENSG00000232820	AC004448.7	0.00897444	-1.38371	0.369718
ENSG00000156603	MED19	0.00897809	-1.30172	0.187655
ENSG00000179085	DPM3	0.00897898	1.26728	0.006702
ENSG00000215374+ENSG00000236260	FAM66E+AC130366.1	0.00898617	-1.38931	0.0515323
ENSG00000244038	DDOST	0.00898981	-1.15443	0.0554535
ENSG00000177479	ARIH2	0.00899497	1.11818	0.724661
ENSG00000008300	CELSR3	0.00899517	1.38942	0.337604
ENSG00000198053	SIRPA	0.00900061	-1.91254	0.53671
ENSG00000225774	RP4-539M6.1	0.0090064	-1.46021	0.298376
ENSG00000179456	ZNF238	0.00900659	-1.21779	0.0258066
ENSG00000133131	MORC4	0.00901619	1.80831	0.0535992
ENSG00000172464	OR5AP2	0.00903057	1.44292	0.157414
ENSG00000244493	AC131210.1	0.00905088	-2.31411	0.0309052
ENSG00000233927	RPS28	0.00906956	-1.12603	0.491182
ENSG00000126264	HCST	0.00907544	-2.18933	0.368794
ENSG00000226208	AL513285.1	0.00908079	-2.02378	0.569011
ENSG00000235663	AL662899.1	0.00908519	1.4257	0.0183551
ENSG00000083828	ZNF586	0.00911114	-1.11426	0.10544
ENSG00000082805	ERC1	0.00911159	1.5612	0.138367
ENSG00000225249	AL161901.4	0.00912978	-1.25104	0.387958
ENSG00000175104	TRAF6	0.00913211	-1.13893	0.55939
ENSG00000142687	KIAA0319L	0.00918818	-1.08388	0.312884
ENSG00000120963	ZNF706	0.00922155	1.23344	0.374634
ENSG00000086102	NFX1	0.00922391	-1.08199	0.518421
ENSG00000154065	ANKRD29	0.00922963	3.26304	0.195415
ENSG00000165724	ZMYND19	0.00923661	1.19944	0.734954
ENSG00000064102	C12orf11	0.00923909	1.19596	0.397446
ENSG00000235159	AL121672.1	0.00924552	-1.63668	0.28322
ENSG00000159259	CHAF1B	0.00925686	1.33228	0.93618
ENSG00000155875	FAM154A	0.00925827	-1.37461	0.0317355
ENSG00000008952	SEC62	0.00926219	-1.41582	0.364867
ENSG00000238219	AC134684.5	0.00928553	-1.60568	0.778164
ENSG00000225710	RP5-875O13.1	0.00928665	-1.2926	0.160695
ENSG00000166938	DIS3L	0.00929087	1.30481	0.837168
ENSG00000188878	FBF1	0.0092912	1.22547	0.0433758
ENSG00000164742	ADCY1	0.00930654	-2.26193	0.129711
ENSG00000070614	NDST1	0.00930757	1.27245	0.428689
ENSG00000119929	CUTC	0.00930758	1.15841	0.436485
ENSG00000100258	LMF2	0.00930854	-1.15692	0.583581
ENSG00000240167	AC084010.1	0.00931536	1.55728	0.935363
ENSG00000125245	GPR18	0.00932737	3.71345	0.414686
ENSG00000213305	AP000857.1	0.00932926	1.15076	0.39327
ENSG00000112367	FIG4	0.00934819	-1.2871	0.387109
ENSG00000235425	AL365400.2	0.00935112	2.36669	0.569797
ENSG00000234805	AC090505.4	0.00935848	-1.38312	0.120549
ENSG00000172057	ORMDL3	0.00936855	-1.26168	0.748194
ENSG00000241537	AC134050.1	0.00937338	1.56466	0.191835
ENSG00000166435	XRRA1	0.00938655	-1.14795	0.284712
ENSG00000184271	POU6F1	0.00942506	-1.2896	0.0699583
ENSG00000228590	AC007381.1	0.00944748	-1.6314	0.662904
ENSG00000239215	AC117503.1	0.00945432	1.84976	0.961254
ENSG00000124067	SLC12A4	0.00946913	-1.25177	0.188882
ENSG00000165389	C14orf147	0.00947589	1.35349	0.494736
ENSG00000020426	MNAT1	0.00948838	-1.20757	0.469198
ENSG00000232771	AP000552.2	0.00950407	1.55245	0.0585555
ENSG00000229851	AC005295.1	0.0095148	-2.02759	0.53299
ENSG00000160593	AMICA1	0.00952892	3.26364	0.120445
ENSG00000178078	STAP2	0.00953084	-1.95444	0.992265
ENSG00000181026	AEN	0.00953719	-1.2319	0.0695667
ENSG00000010361	FUZ	0.00953886	1.22859	0.224468
ENSG00000232230	AL138921.5	0.0095535	1.32712	0.96236
ENSG00000181852	RNF41	0.009555	-1.11054	0.0410845
ENSG00000117090	SLAMF1	0.00955655	-1.60674	0.0463019
ENSG00000224943	AL663023.1	0.00955833	-1.24219	0.0476312
ENSG00000138031	ADCY3	0.00956443	-1.27526	0.0289085
ENSG00000066583	ISOC1	0.00957633	1.1755	0.158077
ENSG00000162897	FCAMR	0.00958176	-1.88207	0.570605
ENSG00000034510	TMSB10	0.00958249	-1.12279	0.807795
ENSG00000124459	ZNF45	0.00959762	-1.19885	0.196253
ENSG00000131484	AC091132.1	0.00961367	-1.45504	0.945956
ENSG00000188488	SERPINA5	0.00961532	1.4083	0.138295
ENSG00000230583	AC027644.2	0.00962687	1.3685	0.199112
ENSG00000183405	AC015917.2	0.00963301	-1.11501	0.643544
ENSG00000204532	ZSCAN5C	0.00964158	1.46704	0.013699
ENSG00000173540	GMPPB	0.00965074	-1.18073	0.282754
ENSG00000171720	HDAC3	0.00966402	-1.0993	0.838887
ENSG00000105501	SIGLEC14	0.00967063	1.65347	0.00901704
ENSG00000187833	C2orf78	0.00967094	2.35238	0.470045
ENSG00000164237	CMBL	0.0096724	-2.04661	0.416005
ENSG00000095209	TMEM38B	0.0096733	1.30876	0.35395
ENSG00000152767	FARP1	0.0097205	3.47512	0.0651858
ENSG00000147364	FBXO25	0.00972187	-1.25861	0.23349
ENSG00000163608	C3orf17	0.00972255	-1.14819	0.550147
ENSG00000055070	C1orf144	0.00973129	-1.08511	0.154073
ENSG00000169733	RFNG	0.00974748	1.34509	0.874683
ENSG00000135541	AHI1	0.00977041	-1.65521	0.133824
ENSG00000137094	DNAJB5	0.00978039	-1.28673	0.0498558
ENSG00000136279	DBNL	0.0098071	-1.17719	0.535555
ENSG00000134575	ACP2	0.00981729	-1.64154	0.251833
ENSG00000233556	AC021231.2	0.00982725	1.28958	0.0954628
ENSG00000178802	MPI	0.00983273	1.21003	0.0571254
ENSG00000219693	RP11-262H14.1	0.009839	-1.33219	0.30792
ENSG00000169154	GOT1L1	0.00985404	1.26243	0.00138093
ENSG00000160145	KALRN	0.00985857	-1.82368	0.160306
ENSG00000230945	AL160168.1	0.00987036	1.43114	0.00657593
ENSG00000243543	WFDC6	0.00988411	1.33621	0.120371
ENSG00000115850	LCT	0.00988426	-1.28275	0.0702498
ENSG00000086696	HSD17B2	0.00989614	1.36182	0.755592
ENSG00000173846	PLK3	0.00990024	-1.29631	0.0647821
ENSG00000237029	AC093331.1	0.00990716	-1.34568	0.762626
ENSG00000072121	ZFYVE26	0.00991318	-1.28961	0.313288
ENSG00000170627	GTSF1	0.00992307	17.3628	0.307
ENSG00000142634	EFHD2	0.00992316	-1.15733	0.397828
ENSG00000205821	AC006435.1	0.0099276	1.66827	0.371296
ENSG00000124091	GCNT7	0.00994248	1.37948	0.0786303
ENSG00000054965	FAM168A	0.00994307	-1.23671	0.369845
ENSG00000169131	ZNF354A	0.0099449	1.24889	0.0526569
ENSG00000168439	AP005668.1	0.00994837	1.19314	0.831143
ENSG00000124767	GLO1	0.00994987	1.26868	0.037472
ENSG00000130368	MAS1	0.00997067	-1.3192	0.0591903
ENSG00000138593	SECISBP2L	0.00997694	-1.28521	0.140386
ENSG00000171759	PAH	0.0100053	3.13507	0.091693
ENSG00000109083	IFT20	0.0100439	-1.23045	0.380486
ENSG00000128833	MYO5C	0.010049	-2.35906	0.127748
ENSG00000013016	EHD3	0.0100557	3.16939	0.427551
ENSG00000226350	AC108519.1	0.0100576	-1.39407	0.0444161
ENSG00000105058	FAM32A	0.0100758	1.07615	0.0122311
ENSG00000213347	MXD3	0.0100779	1.23	0.998434
ENSG00000163362	C1orf106	0.0100823	2.49826	0.804645
ENSG00000230319	AL022476.1	0.0100858	1.34516	0.319292
ENSG00000129055	ANAPC13	0.0100938	-1.19526	0.374217
ENSG00000131899	LLGL1	0.0100989	1.55027	0.865916
ENSG00000230764	RP11-1217F2.11	0.0101046	-1.35542	0.451973
ENSG00000225700	AP001362.1	0.0101098	-1.72711	0.246855
ENSG00000204922	C11orf83	0.0101165	1.39467	0.261958
ENSG00000230955	AL929472.3	0.0101174	-1.3901	0.212496
ENSG00000148057	C9orf103	0.0101212	-1.2108	0.40082
ENSG00000219507	L29074.3	0.0101212	-1.31698	0.472789
ENSG00000160439	RDH13	0.010127	1.13373	0.502735
ENSG00000111816	FRK	0.0101273	-2.5067	0.247221
ENSG00000244213	AL133476.2	0.0101509	1.41341	0.976405
ENSG00000124762	CDKN1A	0.0101627	-1.48465	0.70715
ENSG00000223394	AL358573.1	0.0101634	-1.3814	0.708406
ENSG00000135476	ESPL1	0.0101716	1.24173	0.353724
ENSG00000173207	CKS1B	0.0102141	1.17441	0.269643
ENSG00000197903	HIST1H2BK	0.0102437	-2.61031	0.279136
ENSG00000178814	OPLAH	0.0102527	1.40859	0.970171
ENSG00000139687	RB1	0.0102546	-1.404	0.935622
ENSG00000188868	ZNF563	0.0102547	-1.41948	0.898888
ENSG00000169490	TM2D2	0.0102674	-1.13861	2.16609e-05
ENSG00000166965	RCCD1	0.0102685	1.26494	0.499698
ENSG00000133193	FAM104A	0.0102738	-1.18206	0.897035
ENSG00000172954	LCLAT1	0.010312	1.1587	0.0296312
ENSG00000170017	ALCAM	0.0103137	-1.30875	0.354812
ENSG00000173992	CCS	0.0103151	-1.19349	0.0977056
ENSG00000228545+ENSG00000230762+ENSG00000231497+ENSG00000237817	AC232323.4+AC232323.6+AC093331.2+AC232323.2	0.0103203	-1.38101	0.672855
ENSG00000214883	AC024405.1	0.0103309	1.25346	0.997357
ENSG00000167380	ZNF226	0.0103518	-1.24771	0.050332
ENSG00000091656	ZFHX4	0.010354	1.35772	0.699278
ENSG00000156671	SAMD8	0.010356	-1.12485	0.0955313
ENSG00000182986	ZNF320	0.0103688	-1.69309	0.810515
ENSG00000144959	AADACL1	0.0103906	-1.19222	0.762342
ENSG00000152749	GPR180	0.0103964	-1.27565	0.00805853
ENSG00000197165	SULT1A2	0.0104	1.67458	0.111665
ENSG00000215244	AL137145.2	0.010414	1.96754	0.456454
ENSG00000111602	TIMELESS	0.0104206	1.21617	0.790533
ENSG00000081181	ARG2	0.0104231	1.83824	0.150304
ENSG00000240395	AC083973.2	0.0104413	1.55124	0.548179
ENSG00000227638	AL353748.1	0.0104455	1.29875	0.291583
ENSG00000163098	AC092070.4	0.0104459	1.59895	0.939691
ENSG00000163281	GNPDA2	0.0104555	-1.32705	0.129907
ENSG00000155090	KLF10	0.0104578	-1.35703	0.118183
ENSG00000170262	MRAP	0.0104596	1.41595	0.978968
ENSG00000214659	AP001266.2	0.0104669	1.40324	0.51257
ENSG00000156970	BUB1B	0.0104759	1.23173	0.00848754
ENSG00000120805	ARL1	0.0104838	-1.11119	0.179235
ENSG00000102882	MAPK3	0.010486	1.33084	0.896296
ENSG00000103832	AC004460.5	0.0104993	1.46144	0.999478
ENSG00000181019	NQO1	0.0105109	-1.65798	0.333911
ENSG00000101986	ABCD1	0.0105169	-1.2774	0.210401
ENSG00000219186	AJ239329.1	0.0105183	1.73614	0.635057
ENSG00000104267	CA2	0.0105542	-2.24154	0.261354
ENSG00000127870	RNF6	0.0105654	-1.13759	0.5283
ENSG00000238103	RPL9P7	0.0105693	-1.32674	0.142009
ENSG00000235813	AL672032.5	0.0105802	1.72182	0.89639
ENSG00000175061	C17orf45	0.010584	1.16858	0.0301173
ENSG00000103121	C16orf61	0.0105849	1.16223	0.668218
ENSG00000231510	AL691497.1	0.010596	-1.36183	0.445221
ENSG00000215068	AC025171.1	0.0106079	1.56024	0.86063
ENSG00000153283	CD96	0.0106214	2.31108	0.0185732
ENSG00000153904	DDAH1	0.0106341	1.58704	0.17584
ENSG00000147548	WHSC1L1	0.0106376	1.1774	0.960512
ENSG00000104228	TRIM35	0.0106437	-1.1484	0.0485953
ENSG00000175727	MLXIP	0.0106559	1.34287	0.424327
ENSG00000126653	CCDC55	0.0106585	-1.18096	0.702514
ENSG00000185745	IFIT1	0.0106669	-2.04136	0.0230697
ENSG00000138061	CYP1B1	0.0106774	-6.33173	0.690258
ENSG00000162888	C1orf147	0.0106827	-1.84856	0.259142
ENSG00000069998	CECR5	0.010685	1.28938	0.523887
ENSG00000037897	METTL1	0.010689	1.25403	0.377688
ENSG00000224125	AL136298.1	0.010714	-1.45926	0.644259
ENSG00000237702	AC231381.8	0.0107218	-1.96316	0.0461689
ENSG00000240906	AP000550.3	0.010728	2.26382	0.158988
ENSG00000107819	SFXN3	0.0107281	-1.55311	0.575191
ENSG00000101935	AMMECR1	0.0107288	-1.1894	0.575155
ENSG00000215481	AP000356.1	0.0107476	1.45389	0.316387
ENSG00000244043	AC106793.1	0.0107574	-1.29271	0.442558
ENSG00000205643	C22orf40	0.0107628	1.27591	0.223002
ENSG00000053747	LAMA3	0.0107681	2.13769	0.444212
ENSG00000106302	HYAL4	0.0107791	4.71683	0.913934
ENSG00000096996	IL12RB1	0.0107821	-1.31714	0.0319741
ENSG00000023572	GLRX2	0.0107853	-1.15095	0.350387
ENSG00000078401	EDN1	0.0107962	-2.48011	0.0879864
ENSG00000172301	C17orf79	0.0107977	1.29956	0.251856
ENSG00000186205	MOSC1	0.0108061	1.42874	0.00403208
ENSG00000131724	IL13RA1	0.0108108	2.63881	0.0641593
ENSG00000196230	TUBB	0.0108235	1.06669	0.0155518
ENSG00000229352	AC007563.1	0.0108297	-1.58789	0.233115
ENSG00000138375	SMARCAL1	0.0108319	1.16805	0.628485
ENSG00000122085	MTERFD2	0.010834	-1.21871	0.66539
ENSG00000142867	BCL10	0.0108352	-1.1999	0.29577
ENSG00000069849	ATP1B3	0.0108358	-1.13067	0.131417
ENSG00000137462	TLR2	0.010863	-3.56173	0.845793
ENSG00000151539	AC226119.1	0.0108859	1.27516	0.300063
ENSG00000230731	AL589745.1	0.010886	-1.35959	0.844762
ENSG00000226598	AC019117.2	0.0108901	1.46554	0.117582
ENSG00000225725	FAM66E	0.0108909	-1.83289	0.820802
ENSG00000214320	UTP14C	0.0109088	-1.12823	0.737039
ENSG00000233860	AC107072.2	0.0109169	-2.01941	0.591281
ENSG00000179218	CALR	0.0109242	-1.19225	0.61068
ENSG00000153879	CEBPG	0.0109271	1.23251	0.839231
ENSG00000151914	DST	0.0109465	-2.69924	0.0891642
ENSG00000182810	DDX28	0.0109569	1.22101	0.321998
ENSG00000136628	EPRS	0.0109687	1.11373	0.03318
ENSG00000215498	KB-1183D5.1	0.0109764	1.0986	0.374574
ENSG00000183401	AC024575.3	0.0109939	-1.233	0.997448
ENSG00000148482	SLC39A12	0.0109976	1.90783	0.695387
ENSG00000134250	NOTCH2	0.0109978	-1.74565	0.237646
ENSG00000233451	AL513128.1	0.0110079	-1.79423	0.295256
ENSG00000158470	B4GALT5	0.0110337	1.33303	0.755883
ENSG00000186063	AIDA	0.0110404	-1.10882	0.631781
ENSG00000153885	KCTD15	0.0110407	2.17682	0.286725
ENSG00000169223	LMAN2	0.0110422	-1.19774	0.141933
ENSG00000073712	PLEKHC1	0.011043	2.21191	0.0498783
ENSG00000227588	AC087427.2	0.011053	-1.77502	0.600914
ENSG00000141391	SLMO1	0.0110575	1.3106	0.215582
ENSG00000104343	UBE2W	0.0110627	-1.26671	0.397578
ENSG00000130559	CAMSAP1	0.0110861	1.15927	0.539146
ENSG00000224677	AC011330.9	0.0111155	-1.57726	0.591756
ENSG00000170214	ADRA1B	0.0111282	1.29553	0.0190783
ENSG00000134184	GSTM1	0.0111308	-1.13269	0.0654447
ENSG00000239446	AC004882.2	0.0111316	-1.35537	0.0618743
ENSG00000225273	AC135995.4	0.0111316	1.37933	0.603695
ENSG00000234146	AL354952.1	0.0111392	1.45633	0.447556
ENSG00000139722	VPS37B	0.0111397	1.88278	0.862695
ENSG00000028310	BRD9	0.0111409	1.08018	0.128436
ENSG00000105669	COPE	0.0111529	-1.20338	0.289146
ENSG00000228746	AC091654.3	0.0111574	-1.37803	0.334717
ENSG00000154832	CXXC1	0.011175	1.34273	0.0645573
ENSG00000236360	RP11-334A14.1	0.0111856	-2.04913	0.956372
ENSG00000213350	AC146507.1	0.0111902	1.1895	0.698579
ENSG00000230479	AP000695.2	0.0111915	1.33611	0.0265275
ENSG00000184432	COPB2	0.0111939	-1.13807	0.679015
ENSG00000101310	SEC23B	0.0111998	-1.09144	0.117179
ENSG00000135749	PCNXL2	0.0112245	-1.52875	0.611727
ENSG00000173572	NLRP13	0.0112326	1.51472	0.575535
ENSG00000130726	TRIM28	0.011236	1.19407	0.618366
ENSG00000188859	FAM78B	0.0112448	-1.38247	0.18831
ENSG00000228485	AL355861.2	0.0112608	-2.65965	0.669365
ENSG00000187741	FANCA	0.0112727	1.24999	0.12859
ENSG00000228830	AL160408.1	0.0113049	1.33582	0.0242988
ENSG00000218226	AL591025.1	0.0113138	1.36847	0.16345
ENSG00000177465	ACOT4	0.0113328	1.53432	0.0110261
ENSG00000110987	BCL7A	0.0113492	1.56052	0.0071275
ENSG00000158321	AUTS2	0.0113613	2.4741	0.64664
ENSG00000121743	GJA3	0.0113716	2.48038	0.196125
ENSG00000046647	GEMIN8	0.0113739	1.203	0.704229
ENSG00000185885	IFITM1	0.0113772	-1.27864	0.379885
ENSG00000225988	AL031652.1	0.0113886	-2.93292	0.47725
ENSG00000161202	DVL3	0.0113897	1.08677	0.0335409
ENSG00000139835	GRTP1	0.0113923	1.69052	0.574278
ENSG00000143222	UFC1	0.0113985	-1.1661	0.491112
ENSG00000226621	AC083855.2	0.0114155	-1.67249	0.148451
ENSG00000063180	CA11	0.0114182	-1.51592	0.792853
ENSG00000177954	RPS27	0.0114201	-1.12898	0.762864
ENSG00000131069	ACSS2	0.0114212	2.39089	0.337911
ENSG00000144485	HES6	0.0114373	1.73098	0.991768
ENSG00000176788	BASP1	0.011462	1.4332	0.546988
ENSG00000186376	ZNF75D	0.011463	-1.1877	0.26942
ENSG00000198121	LPAR1	0.0114716	4.7597	0.650811
ENSG00000232417	CT45A3	0.0114771	1.53476	0.113975
ENSG00000226506	AC007463.1	0.0114896	-1.35175	0.686131
ENSG00000237738	AC006483.3	0.0114937	-1.85375	0.725516
ENSG00000159055	C21orf45	0.0114956	1.16115	0.7867
ENSG00000012779	ALOX5	0.0115334	-1.52735	0.670666
ENSG00000182841	RRP7B	0.0115437	1.25508	0.998425
ENSG00000128294	TPST2	0.0115441	-1.33938	0.0175609
ENSG00000128944	C15orf23	0.0115592	1.09044	0.993182
ENSG00000229927	AL356056.4	0.0115616	-1.23155	0.113037
ENSG00000143630	HCN3	0.0115661	1.29273	0.919365
ENSG00000171307	ZDHHC16	0.0115749	-1.0972	0.829728
ENSG00000167995	BEST1	0.0115774	1.45552	0.723922
ENSG00000132698	RAB25	0.0115833	1.58082	0.836852
ENSG00000164117	FBXO8	0.0115841	-1.15762	0.108995
ENSG00000215456	D87002.2	0.0115875	1.64682	0.777173
[truncated: 34,021 more rows]
