# Supplementary material for: Extensive Co-Operation between the Epstein-Barr Virus EBNA3 Proteins in the Manipulation of Host Gene Expression and Epigenetic Chromatin Modification
Source: PLoS One. 2010 Nov 15;5(11):e13979. doi: 10.1371/journal.pone.0013979 (PMC2981562; doi:10.1371/journal.pone.0013979)
Supplement: Table S6 — ANOVA statistics for genes differentially regulated by EBNA3B in both BL31 and LCLs. List of genes significantly altered by EBNA3B deletion (p<0.001 and fold change >2) in both BL31 cells and LCLs. Table is separated into three sections (up-regulated in 3BKO cells, down-regulated, and up in 3BKO BL31 but down in 3BKO LCLs (as per the numbers indicated in the venn diagram in Figure 8). Genes are listed alphabetically by name in each section. ANOVA statistics showing the effects of other EBNA3 mutants in BL31 are included for interest. (0.06 MB XLSX) [file pone.0013979.s012.xlsx]

## Sheet: S6 3B-LCLandBL31
Table S6 ANOVA statistics for genes differentially regulated by EBNA3B in both BL31 and LCLs
	ENSEMBL gene ID	Gene Name	LCL 3BKO vs WT		BL31 3BKO vs WT			BL31 EBV -ve vs WT		BL31 3AKO vs WT		BL31 3CKO vs WT		BL31 E3KO vs WT
			p-value	Fold-Change	p-value	Fold-Change		p-value	Fold-Change	p-value	Fold-Change	p-value	Fold-Change	p-value	Fold-Change
Up in LCL-3BKO and BL31-3BKO	ENSG00000197381	ADARB1	0.000548885	6.4877	1.79399e-10	6.78931		1.64846e-11	11.7503	0.000835783	1.96829	0.00221844	1.83492	4.44501e-09	6.29673
	ENSG00000237943	AL158043.1	8.943e-05	4.81485	0.000216649	2.65468		0.00479962	2.20847	0.27228	1.28252	0.118293	1.43185	0.00255843	2.36053
	ENSG00000224478	AL356417.1	0.000336721	2.55172	2.2127e-05	3.33766		0.000377662	2.93809	0.337781	1.24735	0.0167133	1.7908	3.02053e-05	3.82217
	ENSG00000107863	ARHGAP21	0.000348756	2.79106	5.65135e-06	4.6164		0.00106162	3.04389	0.0981334	1.56324	0.000104289	3.35974	0.00157239	2.90255
	ENSG00000151929	BAG3	4.4686e-06	8.60141	0.000202202	2.66415		0.833626	1.05526	0.53938	-1.14736	0.0598145	1.54777	0.00204556	2.41076
	ENSG00000060982	BCAT1	1.81834e-05	2.79633	0.000304954	2.29595		0.000794953	2.36594	0.275714	1.24243	0.162732	1.32362	0.00168896	2.2097
	ENSG00000146592	CREB5	3.00367e-07	11.1424	3.78456e-08	5.63189		0.913954	1.02706	0.671289	1.0959	0.717089	-1.08128	0.000813736	2.56337
	ENSG00000121966	CXCR4	0.000722528	5.50754	1.25232e-12	3.32055		4.46915e-13	4.20963	1.86245e-07	1.88139	1.58834e-12	3.24867	6.24399e-12	3.5408
	ENSG00000117298	ECE1	0.000154881	4.08328	5.58926e-08	8.26888		0.000194322	3.86873	0.0802747	1.62802	4.74542e-07	6.30899	4.50979e-05	4.62872
	ENSG00000065809	FAM107B	3.97879e-05	2.45907	2.18164e-06	4.45178		1.22374e-05	4.51285	0.00231641	2.25077	1.57773e-06	4.55228	2.05352e-05	4.2609
	ENSG00000158089	GALNT14	1.15248e-06	6.66025	8.24069e-07	4.02216		6.70084e-06	3.95902	0.0527304	1.52639	0.0151689	1.72173	6.03182e-09	8.36915
	ENSG00000150625	GPM6A	1.56372e-06	17.3814	0.00051268	3.423		0.0101731	2.64451	0.0129127	-2.2612	0.0938983	1.69715	0.00978159	2.66023
	ENSG00000152804	HHEX	7.17567e-06	19.2989	7.17717e-08	7.62491		1.72395e-10	25.1337	0.088462	1.58791	0.468987	1.21093	1.2409e-06	6.95003
	ENSG00000130787	HIP1R	0.00030696	2.3085	6.5484e-06	2.06554		1.68872e-07	2.85963	0.360814	1.12276	0.000179339	1.73976	4.08346e-05	2.05476
	ENSG00000198825	INPP5F	5.05463e-07	23.5629	4.48074e-11	21.3823		5.82208e-06	5.82978	0.12041	1.52748	0.0011923	2.64008	2.19111e-07	8.90852
	ENSG00000107719	KIAA1274	5.15289e-06	2.84139	7.94457e-05	2.65374		0.00859856	1.94966	0.425341	1.17867	0.0450661	1.53613	0.179266	1.37981
	ENSG00000172578	KLHL6	3.74149e-06	9.05781	1.89589e-09	7.66082		1.61617e-08	7.85498	0.000240109	2.51359	3.80162e-08	5.53019	3.06314e-08	7.29436
	ENSG00000167613	LAIR1	8.25173e-07	11.7247	3.8273e-15	9.31824		0.0232348	1.40522	0.66016	1.05582	0.000417334	1.65262	0.720475	1.05199
	ENSG00000239961	LILRA4	0.000393041	5.15103	1.51539e-08	7.93955		0.632522	1.14423	0.687465	1.10375	0.0448898	1.67191	0.0267528	1.93081
	ENSG00000243156	MICAL3	2.97254e-05	3.04015	1.4229e-09	6.81545		3.41304e-07	4.93413	0.76891	-1.06032	0.0821865	1.43061	3.96894e-07	4.86064
	ENSG00000168734	PKIG	0.0002587	3.31675	2.8443e-05	2.25309		2.67764e-05	2.53467	0.828672	1.03454	0.0603998	1.35852	1.36633e-05	2.66138
	ENSG00000105854	PON2	0.000789037	4.55695	1.20328e-05	13.1051		0.787553	-1.15493	0.734458	1.17125	0.00824247	3.78475	0.212758	1.96803
	ENSG00000168297	PXK	3.72851e-07	4.54733	6.3818e-10	3.52819		3.33851e-09	3.7235	0.0810611	1.25397	0.000139118	1.76059	2.69867e-07	2.77194
	ENSG00000185989	RASA3	5.59451e-06	2.5513	2.69292e-08	4.786		5.25781e-07	4.4446	0.693317	1.07849	9.93817e-11	8.19932	3.17618e-08	5.85547
	ENSG00000126821	SGPP1	1.29261e-05	2.27314	7.44773e-06	2.96821		0.000246656	2.54531	0.510574	1.13387	8.63958e-07	3.49437	3.26774e-06	3.72008
	ENSG00000089057	SLC23A2	4.23047e-06	8.4587	6.26531e-13	5.16172		5.41398e-10	3.79129	1.04838e-08	2.68824	1.84281e-10	3.41647	1.90862e-08	2.9949
	ENSG00000172716	SLFN11	0.000575427	2.92519	7.84163e-05	4.53171		9.21497e-06	7.64845	0.00010873	4.30443	0.00203277	2.97307	0.000231469	4.78734
	ENSG00000008513	ST3GAL1	0.000188305	3.27471	0.000624245	2.35279		0.131943	1.46931	0.349268	-1.22769	0.0719418	-1.49926	0.161897	1.42762
	ENSG00000164691	TAGAP	0.000828714	5.13358	3.48655e-07	12.0386		0.000409777	5.25838	0.392886	1.35685	3.86736e-05	5.92298	4.82881e-05	7.42683
	ENSG00000164362	TERT	6.70219e-06	2.82526	2.18601e-09	5.89282		2.90381e-08	5.75339	0.0193884	1.59757	8.09269e-07	3.47486	5.69434e-07	4.31369
	ENSG00000047644	WWC3	1.482e-05	3.9249	2.23062e-06	4.06396		2.6018e-10	14.9541	0.251575	1.29954	0.000524751	2.45304	5.54831e-08	7.49632
	ENSG00000093100	XXbac-B461K10.1	2.84988e-06	7.15464	4.25943e-10	16.1654		2.25377e-08	12.8485	0.896772	1.03578	0.0688011	1.66801	9.90365e-08	10.397
Down in LCL-3BKO and BL31-3BKO	ENSG00000231312	AC007246.1	2.84931e-05	-2.1506	1.96635e-05	-2.09585		0.000300568	-1.9546	0.47008	-1.10616	0.00131092	-1.65274	0.0204616	-1.48053
	ENSG00000234663	AC013473.1	0.000565481	-2.30915	3.61217e-08	-2.90868		8.43673e-08	-3.18236	0.00321917	-1.53962	3.4314e-05	-1.959	1.31234e-06	-2.65174
	ENSG00000151320	AKAP6	0.000246902	-6.43381	0.000503179	-3.93758		0.0207078	-2.60964	0.41972	1.3185	0.00561668	-2.79551	0.00462478	-3.35777
	ENSG00000133805	AMPD3	0.000440661	-2.18185	1.61934e-07	-5.7112		1.56637e-07	-7.31332	0.00887262	-1.95297	2.30469e-07	-5.43879	2.14471e-08	-9.36239
	ENSG00000100852	ARHGAP5	1.46678e-05	-3.53175	1.68311e-06	-2.6435		0.218017	-1.24638	0.521891	-1.10359	0.00060456	-1.82545	0.00171932	-1.85304
	ENSG00000186594	C17orf91	0.000752997	-2.13398	0.000665865	-2.89063		0.000313377	-3.67995	0.0401642	1.79164	0.0457063	-1.76189	0.104764	-1.68128
	ENSG00000178562	CD28	3.62222e-06	-11.847	2.31543e-09	-17.1979		4.48775e-08	-15.5638	0.0475406	1.87315	0.840556	1.0629	0.000443648	-4.09171
	ENSG00000169245	CXCL10	0.000995792	-7.89473	1.19958e-05	-9.037		1.79321e-08	-44.7474	0.259274	-1.57696	0.000285839	-5.37791	9.32129e-05	-8.44376
	ENSG00000160219	GAB3	0.000930193	-2.36879	0.000564735	-4.2444		0.40556	1.41779	0.00494437	-3.05336	0.000125045	-5.22249	0.000140277	-6.53859
	ENSG00000011566	MAP4K3	0.000194886	-4.27864	4.7714e-05	-2.95095		0.00232236	-2.33012	0.0518343	-1.55527	2.71134e-05	-3.07696	0.191727	-1.39424
	ENSG00000185432	METTL7A	2.15109e-05	-3.50009	9.35785e-11	-6.56196		0.102602	-1.38646	0.660643	1.07734	1.46023e-08	-4.15996	0.215499	-1.27736
	ENSG00000111859	NEDD9	2.44997e-05	-2.53643	7.49398e-07	-2.47268		1.99611e-12	-7.96838	0.00954641	-1.46006	1.60724e-07	-2.69102	1.31101e-09	-4.4479
	ENSG00000109756	RAPGEF2	1.89185e-05	-2.72701	5.27083e-05	-2.41077		4.82913e-07	-4.05214	0.011178	-1.62741	2.01014e-05	-2.5672	2.73213e-05	-2.87654
	ENSG00000134243	SORT1	1.20694e-05	-25.698	7.51041e-09	-4.03664		0.467465	-1.14225	0.0671701	1.35177	3.90615e-05	-2.21583	0.447058	-1.14942
Down in LCL-3BKO and up in BL31-3BKO	ENSG00000241990	AL121672.2	0.000277313	-4.47375	0.0004624	2.85943		0.000250201	3.55965	0.00257126	2.37508	1.45837e-07	6.70623	4.03445e-06	5.82343
	ENSG00000150347	ARID5B	6.37269e-05	-2.70746	0.000809158	2.46042		0.00073017	2.82094	0.00241923	2.20453	0.000126619	2.90688	0.00151957	2.60617
	ENSG00000179630	C13orf31	0.000787692	-2.05653	9.55197e-05	5.5517		0.750258	1.14289	0.847684	-1.07271	3.65587e-07	12.6805	6.05576e-05	7.60922
	ENSG00000151773	CCDC122	0.000605049	-2.03596	6.57276e-06	5.60742		0.0451015	2.05009	0.564743	-1.18827	1.86927e-06	6.47326	6.68852e-05	5.17962
	ENSG00000137101	CD72	0.000445752	-2.90655	8.59734e-06	2.37565		1.17503e-07	3.69292	0.728925	1.05442	4.94769e-06	2.44463	2.2428e-06	2.95398
	ENSG00000159216	RUNX1	0.000178566	-2.72289	0.000511953	2.22007		0.000901908	2.35714	0.215708	-1.28368	0.00663245	1.79566	0.00491394	2.01438
	ENSG00000100721	TCL1A	4.01802e-05	-30.7678	4.81454e-05	4.21404		5.2965e-08	13.427	0.649589	1.14096	0.000379677	3.29062	3.77226e-06	7.25802
	ENSG00000121858	TNFSF10	0.0002546	-2.28416	0.000176255	2.64688		0.326696	-1.28265	6.23493e-05	2.87782	0.310279	-1.25181	0.283784	-1.31338
List of genes significantly altered by EBNA3B deletion (p<0.001 and fold change >2) in both BL31 cells and LCLs. Table is separated into three sections (up-regulated in 3BKO cells, down-regulated, and up in 3BKO BL31 but down in 3BKO LCLs (as per the numbers indicated in the venn diagram in Figure 8). Genes are listed alphabetically by name in each section. ANOVA statistics showing the effects of…
