# Supplementary material for: Extensive Co-Operation between the Epstein-Barr Virus EBNA3 Proteins in the Manipulation of Host Gene Expression and Epigenetic Chromatin Modification
Source: PLoS One. 2010 Nov 15;5(11):e13979. doi: 10.1371/journal.pone.0013979 (PMC2981562; doi:10.1371/journal.pone.0013979)
Supplement: Table S7 — Gene ontology cluster enrichment for 3BKO LCLs. Cluster enrichment scores for the 3BKO-LCL differentially expressed genes are indicated (see Table S2 for more details). (0.04 MB XLSX) [file pone.0013979.s013.xlsx]

## Sheet: S7 3BKO LCL ontology ES
	Table S7. Gene ontology cluster enrichment for 3BKO LCLs.
		3BKO LCL
		UP	DOWN
	mitosis, nuclear division M phase of mitotic cell cycle M phase, organelle fission	0
		0	0
	cell activation Leukocyte activation lymphocyte activation	1.79
		1.43	0.9
	hemopoiesis hemopoietic or lymphoid organ development immune system development	2.15
		0.91	1.26
	Cell Migration Cell motility localization of cell	3.89
		1.2	3.03
	regulation of locomotion regulation of cell motion regulation of cell migration	4.33
		2.99	1.81
	taxis chemotaxis locomotory behaviour	3.01
		2.04	1.1
	apoptosis, programmed cell death, death	1.92
		1.99	0.37
	Regulation of apoptosis regulation of cell death regulation of programmed cell death	3.29
		2.08	1.85
	Pleckstrin homology Pleckstrin homology-type PH	1.34
		0.71	0.71
	Cluster enrichment scores for the 3BKO-LCL differentially expressed genes are indicated (see Table S2 for more details)
