# Supplementary material for: Extensive Co-Operation between the Epstein-Barr Virus EBNA3 Proteins in the Manipulation of Host Gene Expression and Epigenetic Chromatin Modification
Source: PLoS One. 2010 Nov 15;5(11):e13979. doi: 10.1371/journal.pone.0013979 (PMC2981562; doi:10.1371/journal.pone.0013979)
Supplement: Table S8 — ANOVA statistics for genes differentially regulated by EBNA3A in both BL31 and LCLs. List of genes significantly altered by EBNA3A deletion (p<0.001 and fold change >2) in both 3AKO-BL31 cells and 3AmutB-LCLs (according to Hertle et al 2009). Table is separated into three sections (down-regulated in 3AKO cells, up-regulated, and up in 3AKO BL31 but down in 3AmutB LCLs (as per the numbers indicated in the venn diagram in Figure 10A). Three additional genes are included where 3AmutB statistics marginally failed to pass the significance or fold-change threshold, but when all 3Amut LCLs were included, they did pass these thresholds. Statistics for all probesets in the U133 microarray mapping to the gene (according to Ensembl genome annotation v56) are included. Those passing significance are indicated in bold. Green indicates up-regulated in the mutant, red indicates expressed at lower level. Genes are listed alphabetically by name in each section. (0.06 MB XLSX) [file pone.0013979.s014.xlsx]

## Sheet: S8 3AKO BL31+LCL
	Table S8 ANOVA statistics for genes differentially regulated by EBNA3A in both BL31 and LCLs
			BL31		LCL
			3AKO vs wtBAC		U133 probeset ID	3AmutB vs WT
	Ensembl Gene ID	Gene Name	p-value	Fold-Change		p-value	Fold-Change
	ENSG00000198561	CTNND1	0.000663064	-2.52626	208407_s_at	0.0160932	-3.2979
					211240_x_at	0.00819283	-2.53809
					208862_s_at	0.00428756	-2.00808
	ENSG00000170629	DPY19L2P2	0.000832667	-2.40536	215143_at	4.45945e-05	-2.07143
	ENSG00000145685	LHFPL2	0.000373818	-2.67411	212658_at	0.000518708	-2.01377
	ENSG00000125735	TNFSF14	1.85125e-05	-2.07321	207907_at	0.00132227	-1.9463
	ENSG00000135074	ADAM19	3.45982e-05	2.06428	209765_at	4.08055e-05	5.21897
					221128_at	0.9599	-1.00335
	ENSG00000134028	ADAMDEC1	0.000155318	2.7847	206134_at	0.000521242	27.6814
	ENSG00000125378	BMP4	0.000604738	5.41239	211518_s_at	3.57723e-09	15.1297
	ENSG00000101336	HCK	0.000585272	3.22288	208018_s_at	5.89823e-05	3.06004
	ENSG00000048052	HDAC9	7.94215e-07	4.4229	205659_at	0.000514715	2.18864
	ENSG00000115604	IL18R1	0.000122943	3.79397	206618_at	0.000121939	6.39638
	ENSG00000134324	LPIN1	7.22252e-05	2.09112	212276_at	0.000650147	3.01343
					212274_at	0.00236417	2.42494
					212272_at	0.00218266	1.78549
	ENSG00000134250	NOTCH2	6.29483e-06	3.21048	202443_x_at	0.000332171	2.56411
					212377_s_at	0.000129568	2.51652
					210756_s_at	0.00472778	1.6372
					202445_s_at	0.520507	1.05759
	ENSG00000154229	PRKCA	0.000165254	4.9109	213093_at	0.000412836	6.76957
					215195_at	0.000480708	2.26377
					206923_at	0.00897034	1.43036
	ENSG00000171522	PTGER4	4.89868e-05	2.5654	204897_at	7.31508e-05	5.49948
					204896_s_at	0.00447371	1.49575
	ENSG00000116741	RGS2	4.20976e-07	2.79077	202388_at	0.023614	2.4657
	ENSG00000197632	SERPINB2	0.000450685	2.53762	204614_at	2.05753e-05	43.3535
	ENSG00000089057	SLC23A2	1.04838e-08	2.68824	211572_s_at	0.000115062	3.84994
					209236_at	9.8738e-05	3.42479
					209237_s_at	3.44473e-05	3.08405
	ENSG00000129277	CCL4	0.000116117	4.93656	204103_at	3.38811e-05	-15.3727
	ENSG00000164056	SPRY1	0.000312987	2.15174	212558_at	1.64696e-06	-2.99164
	ENSG00000121858	TNFSF10	6.23493e-05	2.87782	202688_at	0.000124907	-8.98396
					202687_s_at	0.000106507	-3.50858
					214329_x_at	0.00144265	-2.0258
	List of genes significantly altered by EBNA3A deletion (p<0.001 and fold change >2) in both 3AKO-BL31 cells and 3AmutB-LCLs (according to Hertle et al 2009). Table is separated into three sections (down-regulated in 3AKO cells, up-regulated, and up in 3AKO BL31 but down in 3AmutB LCLs (as per the numbers indicated in the venn diagram in Figure 10A). Three additional genes are included where 3Amut…
