# Supplementary material for: Extensive Co-Operation between the Epstein-Barr Virus EBNA3 Proteins in the Manipulation of Host Gene Expression and Epigenetic Chromatin Modification
Source: PLoS One. 2010 Nov 15;5(11):e13979. doi: 10.1371/journal.pone.0013979 (PMC2981562; doi:10.1371/journal.pone.0013979)
Supplement: Table S9 — Genes previously characterised in EBNA3B-knockout LCLs. Fold changes previously described by Chen et al (2006) for 3B-3Clow LCLs by qPCR and U133 microarray are compared to gene level changes from our 3BKO LCLs vs wtBAC-LCLs in our Exon microarray. The highly significantly regulated genes (p<0.001) by microarray are also tested by qPCR, both on the same RNA and on an independent RNA sample. qPCR fold changes assume assays are 100% efficient. Genes whose names have changed since Chen et al (2006) are CLINT1 (formerly ENTH), PIK3R5 (formerly P101-PI3K) ARL6IP5 (formerly JWA) and TIAM1 (formerly U90902.1). (0.05 MB XLSX) [file pone.0013979.s015.xlsx]

## Sheet: S9 3B-3Clow
	Table S9. Genes previously characterised in EBNA3B-knockout LCLs
	Gene ID	3B-/3Clow array (Chen et al, 2006)			3BKO LCLs
		U133 array	qPCR	3B-/3Clow deduction	Microarray		qPCR (array RNA)		qPCR (repeat)
					p-value	Fold-Change	p-value	Fold-Change	p-value	Fold-Change
	TCL1A	-8.84	-1170.59	3C	4e-05	-31.48	3e-05	-63.7	0.00102967	-5.14558
	UST	2.71	1.21	artefact	0.00027	4.55	0.00029	6.09	0.000273112	9.50267
	TTF2	2.48	2.99	3B	0.00031	1.39	0.00016	1.57	0.000100402	1.58557
	CXCR4	2.57	12.39	3B	0.00032	5.51	0.00067	23.2	0.00316409	8.84585
	CLINT1	2.09	6.78	3B	0.00043	1.76	0.00034	2.07	0.00029	6.09
	ITGA4	-4.24	-5.01	3C	0.00382	-1.4	ND		ND
	NCALD	6.54	5.38	3C	0.0085	4.62	ND		ND
	FLNA	2.31	2.24	3C	0.01163	1.17	ND		ND
	AIM1	1.99	-1.18	artefact	0.01255	1.25	ND		ND
	CHST4	2.83	-1.37	artefact	0.11548	-1.68	ND		ND
	ARL6IP5	2.18	1.25	artefact	0.13106	1.12	ND		ND
	PDXK	-2.8	-1.1	artefact	0.17597	-1.11	ND		ND
	AKR1C1	3.33	1.47	artefact	0.19454	1.18	ND		ND
	JAG1	10.61	3.57	3C	0.22581	1.3	ND		ND
	TIAM1	Up lots	ND	ND	0.54418	-1.27	ND		ND
	PIK3R5	1.99	1.56	artefact	0.72699	1.08	ND		ND
	EVI2A	-4.55	1.04	artefact	0.98943	1	ND		ND
	Fold changes previously described by Chen et al (2006) for 3B-3Clow LCLs by qPCR and U133 microarray are compared to gene level changes from our 3BKO LCLs vs wtBAC-LCLs in our Exon microarray. The highly significantly regulated genes (p<0.001) by microarray are also tested by qPCR, both on the same RNA and on an independent RNA sample. qPCR fold changes assume assays are 100% efficient. Genes who…
