# Supplementary material for: Extensive Co-Operation between the Epstein-Barr Virus EBNA3 Proteins in the Manipulation of Host Gene Expression and Epigenetic Chromatin Modification
Source: PLoS One. 2010 Nov 15;5(11):e13979. doi: 10.1371/journal.pone.0013979 (PMC2981562; doi:10.1371/journal.pone.0013979)
Supplement: Table S10 — Identities of qPCR assays used to test gene expression. All assays were used in Taqman low density array cards (Applied Biosystems). Top array set was used for assessing reliability of the microarrays (Figure 2 and S4). Lower list are additional assays used to assess reliability of transctipt-level microarray analysis (supporting information and Figure S5) Assay details (including map of where in the gene they map are available from the applied biosystems website. (0.05 MB XLSX) [file pone.0013979.s016.xlsx]

## Sheet: S10 TLDA assay IDs
Table S10. Identities of qPCR assays used to test gene expression
Gene	Assay ID
ACTB	Hs99999903_m1
ADAM28	Hs00248020_m1
ADARB1	Hs00953724_m1
BAG3	Hs00188713_m1
BMP1	Hs00986789_m1
BMP3	Hs00609638_m1
BMP4	Hs00370078_m1
BMP7	Hs00233477_m1
BMPR1A	Hs01034913_g1
BMPR2	Hs00176148_m1
CADM1	Hs00942508_m1
CLINT1	Hs00206388_m1
CXCR4	Hs00976734_m1
GAPDH	Hs99999905_m1
GDF11	Hs00195156_m1
GNB2L1	Hs00272002_m1
GUSB	Hs99999908_m1
HMBS	Hs00609297_m1
ITGB7	Hs00168469_m1
MAP4K3	Hs00269284_m1
NOTCH2	Hs01050720_mH
ONECUT2	Hs00191477_m1
ROCK2	Hs00178154_m1
RUNX1	Hs01021971_m1
SMAD1	Hs00195432_m1
SMAD2	Hs00183425_m1
SMAD6	Hs00178579_m1
SMAD9	Hs00195441_m1
SOX4	Hs00268388_s1
STAT1	Hs01013990_m1
TCL1A	Hs00951350_m1
TERT	Hs00162669_m1
TGFBR2	Hs00559660_m1
TGFBR3	Hs00234259_m1
TNF	Hs00174128_m1
TNFRSF10A	Hs00269492_m1
TNFRSF10D	Hs00174664_m1
TNFSF10	Hs00234355_m1
TSC22D1	Hs00394659_m1
TTF2	Hs00186105_m1
UST	Hs00194804_m1
ZFYVE9	Hs00245109_m1
Additional assays (for transcript identification)
TERT	Hs00972650_m1
TERT	Hs00972646_m1
TERT	Hs00972653_m1
TERT	Hs00972649_m1
TNFSF10	Hs00921974_m1
TSC22D1	Hs00234686_m1
All assays were used in Taqman low density array cards (Applied Biosystems). Top array set was used for assessing reliability of the microarrays (Figure 2 and S4). Lower list are additional assays used to assess reliability of transctipt-level microarray analysis (supporting information and Figure S5) Assay details (including map of where in the gene they map are available from the applied biosys…
