# Supplementary material for: Extensive Co-Operation between the Epstein-Barr Virus EBNA3 Proteins in the Manipulation of Host Gene Expression and Epigenetic Chromatin Modification
Source: PLoS One. 2010 Nov 15;5(11):e13979. doi: 10.1371/journal.pone.0013979 (PMC2981562; doi:10.1371/journal.pone.0013979)
Supplement: Table S11 — Primers used for qPCR analysis of ChIP samples to determine histone modification association at cellular promoters. Position of the assay relative to transcription start site (-, upstream; + downstream) is indicated. Assay identifier (number -3 to +2) is as used in Figures 5- 8. ‘p’, promoter. (0.05 MB XLSX) [file pone.0013979.s017.xlsx]

## Sheet: S11 ChIP primers
Supplementary Table S11. Primers used for qPCR analysis of ChIP samples to determine histone modification association at cellular promoters.
Assay name	Foreward primer	Reverse primer	Position*
NOTCH2p-3	TGCCATTCAAGGCTGCATAA	TGAGTTCTGTCTCTGTTAGCAGTGAGA	-1542 to -1462
NOTCH2p-2	CCAGCTCCTCTGGGAAAGC	CACAAGCAACTTTGAGTACCAAGAC	-932 to -856
NOTCH2p-1	GGGCCGCTGGAGAAGGATGC	TTCCCGCAGGAAGAAGCGCC	-439 to -349
NOTCH2p+1	CGGAGGGGCTGAGCGAAGGA	CCCTGGCAAAGGCGAGGCTG	446 to 552
RASGRP1p-4	CCAGTGAGTGAGAAAGAGTGTCATC	AGTCCTCAGTCACAGCCACAGA	-1620 to -1535
RASGRP1p-3	GGCAACTTCACAACTGTCTTTCC	CAGGGCCTCTCCTGTATATATCAGA	-565 to -490
RASGRP1p-2	GGGAGCCCGCTCCTCTCCAA	CTCGCGCGGTTCTCTCACCC	-311 to -223
RASGRP1p-1	TTCCTGCAGCCGCCAGCATC	GAGGTGCACCGCAGGCACAA	-158 to -48
TNFSF10p-2	TGTTTCTCTGCCATCTCTCGTTT	AGGATAACCGTAATGCACAAGACA	-1776 to -1704
TNFSF10p-1	CCTTTCTGAGTGTGTCAACTACTTCCT	CCTTCAGACACAAATTCTAATCTCCTT	-650 to -542
TNFSF10p0	GGGCCAAGGCCACAGAACCC	GCAGCCGGTCACTGAAGCCC	-39 to +59
TNFSF10p+1	CGAGGCGCTTAGCAAATGTC	AGGAAGCAGGAAAGTCTTCAGAGA	+255 to +333
TOXp-2	GGCAGCCTCAGCCTTCGCAA	CCGCCCCTCTTTGGCTTCCC	-994 to -903
TOXp-1	GCTCGGCAGCCCCTTTGTGT	GCCTGGCTGGGACAGAAGCG	-529 to -429
TOXp+1	TGTGAGGGAAGGAAGGTGTTTC	AAGTGTTCAGCAAAACAAGCTTAGAC	+90 to +173
TOXp+2	TGGACCCCTACTATTGCAACAA	CCCAGGATCAAGCAGCAAGA	+300 to +373
*relative to transcription start site
Position of the assay relative to transcription start site (-, upstream; + downstream) is indicated. Assay identifier (number -3 to +2 at end of assay name) is as used in Figures 5-8. ‘p’, promoter.
